# Supplementary material for: Cyclin D1 as a therapeutic target of renal cell carcinoma- a combined transcriptomics, tissue microarray and molecular docking study from the Kingdom of Saudi Arabia
Source: BMC Cancer. 2016 Sep 30;16(Suppl 2):741. doi: 10.1186/s12885-016-2775-2 (PMC5073805; doi:10.1186/s12885-016-2775-2)
Supplement: Additional file 1: — Differentially expressed genes of RCC from Saudi patients on comparing RCC with normal kidney tissue. Transcriptomics profiling revealed 1490 differentially expressed genes, 1034 up-regulated and 456 down-regulated, with fold change ≥ 2 and p-value < 0.05. (XLSX 209 kb) [file 12885_2016_2775_MOESM1_ESM.xlsx]

## Sheet: 1490 p 0.05 Fc 2
Column #	Transcript ID	gene_assignment	Gene Symbol	p-value(Type)	p-value(KiCa vs. Ctrl)	Ratio(KiCa vs. Ctrl)	Fold-Change(KiCa vs. Ctrl)	Fold-Change(KiCa vs. Ctrl) (Description)	F(Type)	SS(Type)	SS(Error)	F(Error)
9475	7948902	NR_002559 // SNORD29 // small nucleolar RNA, C/D box 29 // 11q13 // 9297 /// ENST000005	SNORD29	0.00335341	0.00335341	11.8223	11.8223	KiCa up vs Ctrl	14.6204	37.0361	25.3318	1
21088	8066262	NR_003018 // SNORA71D // small nucleolar RNA, H/ACA box 71D // 20q11.23 // 677840 /// E	SNORA71D	0.0126659	0.0126659	10.204	10.204	KiCa up vs Ctrl	9.18404	32.753	35.663	1
28209	8135915	NM_001098786 // HILPDA // hypoxia inducible lipid droplet-associated // 7q32.1 // 29923	HILPDA	0.0256222	0.0256222	7.42108	7.42108	KiCa up vs Ctrl	6.86148	24.3878	35.543	1
23144	8086752	X58062 // SNORD13P3 // small nucleolar RNA, C/D box 13 pseudogene 3 // 3p21.31 // 6078	SNORD13P3	0.0143321	0.0143321	7.07032	7.07032	KiCa up vs Ctrl	8.75096	23.2237	26.5385	1
28182	8135594	NM_001172895 // CAV1 // caveolin 1, caveolae protein, 22kDa // 7q31.1 // 857 /// NM_001	CAV1	0.000645113	0.000645113	6.82628	6.82628	KiCa up vs Ctrl	23.7824	22.3971	9.41751	1
5936	7914216	NR_003035 // SNORA16A // small nucleolar RNA, H/ACA box 16A // 1p35.3 // 692073 /// ENS	SNORA16A	0.011238	0.011238	6.56178	6.56178	KiCa up vs Ctrl	9.6141	21.485	22.3473	1
17499	8030360	NR_000021 // SNORD32A // small nucleolar RNA, C/D box 32A // 19q13.3 // 26819 /// ENST0	SNORD32A	0.0044393	0.0044393	6.20278	6.20278	KiCa up vs Ctrl	13.3453	20.219	15.1507	1
21587	8071049	AF172850 // LINC00328 // long intergenic non-protein coding RNA 328 // --- // 51152 ///	LINC00328	0.0062516	0.0062516	5.96981	5.96981	KiCa up vs Ctrl	11.8857	19.3797	16.305	1
8316	7938291	NR_002580 // SNORA45A // small nucleolar RNA, H/ACA box 45A // 11p15 // 619562 /// ENST	SNORA45A	0.0178867	0.0178867	5.82339	5.82339	KiCa up vs Ctrl	8.00247	18.8447	23.5486	1
29283	8145793	NR_003041 // SNORD13 // small nucleolar RNA, C/D box 13 // 8p12 // 692084 /// ENST00000	SNORD13	0.0147385	0.0147385	5.70584	5.70584	KiCa up vs Ctrl	8.65455	18.411	21.2732	1
9691	7951030	NR_003036 // SNORD6 // small nucleolar RNA, C/D box 6 // 11q21 // 692075 /// ENST000003	SNORD6	0.0137118	0.0137118	5.64058	5.64058	KiCa up vs Ctrl	8.90471	18.1686	20.4034	1
21086	8066258	NR_002911 // SNORA71A // small nucleolar RNA, H/ACA box 71A // 20q11.23 // 26777 /// EN	SNORA71A	0.00504279	0.00504279	5.51264	5.51264	KiCa up vs Ctrl	12.7898	17.6899	13.8313	1
8810	7942912	ENST00000364007 // RNU6-560P // RNA, U6 small nuclear 560, pseudogene // --- // ---	RNU6-560P	0.0162293	0.0162293	5.35413	5.35413	KiCa up vs Ctrl	8.32664	17.0904	20.525	1
29759	8149865	NM_022659 // EBF2 // early B-cell factor 2 // 8p21.2 // 64641 /// ENST00000408929 // EB	EBF2	0.00168544	0.00168544	5.34709	5.34709	KiCa up vs Ctrl	18.0755	17.0636	9.44019	1
4766	7902400	ENST00000364617 // SNORD45B // small nucleolar RNA, C/D box 45B // 1p31.1 // 26804 ///	SNORD45B	0.0194006	0.0194006	5.31313	5.31313	KiCa up vs Ctrl	7.73675	16.9341	21.8879	1
27307	8126853	NM_001013732 // PTCHD4 // patched domain containing 4 // 6p12.3 // 442213 /// ENST00000	PTCHD4	0.0200208	0.0200208	5.18925	5.18925	KiCa up vs Ctrl	7.63507	16.4591	21.5573	1
25337	8108217	NM_000358 // TGFBI // transforming growth factor, beta-induced, 68kDa // 5q31 // 7045 /	TGFBI	0.0130637	0.0130637	5.02767	5.02767	KiCa up vs Ctrl	9.07461	15.8328	17.4473	1
15434	8009241	NR_004380 // SNORD104 // small nucleolar RNA, C/D box 104 // 17q23.3 // 692227 /// ENST	SNORD104	0.00657098	0.00657098	4.99646	4.99646	KiCa up vs Ctrl	11.6818	15.7109	13.4491	1
31409	8165700	ENST00000387405 // MT-TC // mitochondrially encoded tRNA cysteine // --- // --- /// ENS	MT-TC	0.0350959	0.0350959	4.86728	4.86728	KiCa up vs Ctrl	5.93347	15.2035	25.6232	1
18626	8041168	NR_002741 // SNORD53 // small nucleolar RNA, C/D box 53 // 2p23.2 // 26796 /// ENST0000	SNORD53	0.0144517	0.0144517	4.75038	4.75038	KiCa up vs Ctrl	8.72226	14.74	16.8992	1
9959	7953532	NM_001975 // ENO2 // enolase 2 (gamma, neuronal) // 12p13 // 2026 /// ENST00000229277 /	ENO2	0.0214914	0.0214914	4.74292	4.74292	KiCa up vs Ctrl	7.40855	14.7102	19.8558	1
14641	8001197	NM_001201477 // NETO2 // neuropilin (NRP) and tolloid (TLL)-like 2 // 16q11 // 81831 //	NETO2	0.00210901	0.00210901	4.71475	4.71475	KiCa up vs Ctrl	16.8959	14.5979	8.63992	1
10395	7957861	NM_001286615 // ANO4 // anoctamin 4 // 12q23.1 // 121601 /// NM_001286616 // ANO4 // an	ANO4	0.0452763	0.0452763	4.57672	4.57672	KiCa up vs Ctrl	5.22845	14.0438	26.8603	1
25188	8106743	NM_004385 // VCAN // versican // 5q14.3 // 1462 /// ENST00000265077 // VCAN // versican	VCAN	0.0436058	0.0436058	4.41024	4.41024	KiCa up vs Ctrl	5.32997	13.3679	25.0806	1
5934	7914212	NR_002987 // SNORA61 // small nucleolar RNA, H/ACA box 61 // 1p35.3 // 677838 /// ENST0	SNORA61	0.0269388	0.0269388	4.40373	4.40373	KiCa up vs Ctrl	6.70935	13.3413	19.8846	1
29986	8151684	ENST00000286614 // MMP16 // matrix metallopeptidase 16 (membrane-inserted) // 8q21.3 //	MMP16	0.00676919	0.00676919	4.36932	4.36932	KiCa up vs Ctrl	11.5611	13.2005	11.418	1
25131	8106098	NM_005909 // MAP1B // microtubule-associated protein 1B // 5q13 // 4131 /// ENST0000029	MAP1B	0.00615308	0.00615308	4.30719	4.30719	KiCa up vs Ctrl	11.9512	12.9453	10.8318	1
17158	8026875	NR_000012 // SNORA68 // small nucleolar RNA, H/ACA box 68 // 19p13 // 26780 /// ENST000	SNORA68	0.0364837	0.0364837	4.25714	4.25714	KiCa up vs Ctrl	5.8235	12.7389	21.875	1
29747	8149774	NM_002318 // LOXL2 // lysyl oxidase-like 2 // 8p21.3 // 4017 /// ENST00000389131 // LOX	LOXL2	0.00554684	0.00554684	4.23374	4.23374	KiCa up vs Ctrl	12.384	12.6421	10.2084	1
5668	7911331	ENST00000410293 // RNU6-447P // RNA, U6 small nuclear 447, pseudogene // --- // --- ///	RNU6-447P	0.0063239	0.0063239	4.22685	4.22685	KiCa up vs Ctrl	11.8385	12.6136	10.6547	1
6943	7924463	ENST00000410293 // RNU6-447P // RNA, U6 small nuclear 447, pseudogene // --- // --- ///	RNU6-447P	0.0063239	0.0063239	4.22685	4.22685	KiCa up vs Ctrl	11.8385	12.6136	10.6547	1
6404	7919146	NR_046228 // ANKRD20A12P // ankyrin repeat domain 20 family, member A12, pseudogene //	ANKRD20A12P	0.000810912	0.000810912	4.16802	4.16802	KiCa up vs Ctrl	22.3208	12.3695	5.5417	1
30726	8159006	NR_000017 // SNORD36B // small nucleolar RNA, C/D box 36B // 9q34 // 26814 /// ENST0000	SNORD36B	0.00227348	0.00227348	4.15443	4.15443	KiCa up vs Ctrl	16.5126	12.313	7.45669	1
17502	8030366	NR_000018 // SNORD35A // small nucleolar RNA, C/D box 35A // 19q13.3 // 26816 /// ENST0	SNORD35A	0.0351225	0.0351225	4.14013	4.14013	KiCa up vs Ctrl	5.93131	12.2534	20.6588	1
4213	7896744	NM_001005221 // OR4F29 // olfactory receptor, family 4, subfamily F, member 29 // 1p36.	OR4F29	0.0339408	0.0339408	4.12115	4.12115	KiCa up vs Ctrl	6.02914	12.1743	20.1924	1
5675	7911345	NM_001005221 // OR4F29 // olfactory receptor, family 4, subfamily F, member 29 // 1p36.	OR4F29	0.0339408	0.0339408	4.12115	4.12115	KiCa up vs Ctrl	6.02914	12.1743	20.1924	1
25584	8110672	NM_001005221 // OR4F29 // olfactory receptor, family 4, subfamily F, member 29 // 1p36.	OR4F29	0.0339408	0.0339408	4.12115	4.12115	KiCa up vs Ctrl	6.02914	12.1743	20.1924	1
8557	7940259	NM_001079692 // MS4A14 // membrane-spanning 4-domains, subfamily A, member 14 // 11q12.	MS4A14	0.00412844	0.00412844	4.08301	4.08301	KiCa up vs Ctrl	13.6683	12.0149	8.79038	1
9693	7951034	NR_002920 // SNORA8 // small nucleolar RNA, H/ACA box 8 // 11q21 // 654320 /// ENST0000	SNORA8	0.0016256	0.0016256	4.04795	4.04795	KiCa up vs Ctrl	18.2707	11.8681	6.49569	1
29397	8146794	NM_024870 // PREX2 // phosphatidylinositol-3,4,5-trisphosphate-dependent Rac exchange f	PREX2	0.00365578	0.00365578	4.03709	4.03709	KiCa up vs Ctrl	14.2201	11.8225	8.31395	1
12719	7981514	NM_138420 // AHNAK2 // AHNAK nucleoprotein 2 // 14q32.33 // 113146 /// ENST00000333244	AHNAK2	0.000730877	0.000730877	4.036	4.036	KiCa up vs Ctrl	22.9764	11.818	5.14352	1
6687	7921873	NM_000569 // FCGR3A // Fc fragment of IgG, low affinity IIIa, receptor (CD16a) // 1q23	FCGR3A	0.00114889	0.00114889	4.00323	4.00323	KiCa up vs Ctrl	20.2206	11.6803	5.77642	1
29622	8148962	NM_001005221 // OR4F29 // olfactory receptor, family 4, subfamily F, member 29 // 1p36.	OR4F29	0.0368523	0.0368523	3.97927	3.97927	KiCa up vs Ctrl	5.79515	11.5794	19.9812	1
28129	8135069	NM_000602 // SERPINE1 // serpin peptidase inhibitor, clade E (nexin, plasminogen activa	SERPINE1	0.0445594	0.0445594	3.97581	3.97581	KiCa up vs Ctrl	5.27144	11.5648	21.9386	1
10613	7960464	NM_000552 // VWF // von Willebrand factor // 12p13.3 // 7450 /// ENST00000261405 // VWF	VWF	0.0313726	0.0313726	3.97313	3.97313	KiCa up vs Ctrl	6.2569	11.5535	18.4652	1
5671	7911337	ENST00000387392 // MT-TA // mitochondrially encoded tRNA alanine // --- // ---	MT-TA	0.0115402	0.0115402	3.95506	3.95506	KiCa up vs Ctrl	9.51774	11.4773	12.0588	1
29190	8144717	ENST00000384269 // RNU6-842P // RNA, U6 small nuclear 842, pseudogene // --- // --- ///	RNU6-842P	0.020308	0.020308	3.93228	3.93228	KiCa up vs Ctrl	7.58928	11.3811	14.9962	1
20920	8064790	NM_014737 // RASSF2 // Ras association (RalGDS/AF-6) domain family member 2 // 20p13 //	RASSF2	0.0163582	0.0163582	3.9195	3.9195	KiCa up vs Ctrl	8.30002	11.327	13.6469	1
29414	8146934	NM_001195797 // LY96 // lymphocyte antigen 96 // 8q21.11 // 23643 /// NM_015364 // LY96	LY96	0.0170861	0.0170861	3.89358	3.89358	KiCa up vs Ctrl	8.1543	11.2172	13.7562	1
19033	8044961	NR_023343 // RNU4ATAC // RNA, U4atac small nuclear (U12-dependent splicing) // 2q14.2 /	RNU4ATAC	0.0212021	0.0212021	3.84426	3.84426	KiCa up vs Ctrl	7.4516	11.0078	14.7724	1
6403	7919139	BC022380 // ANKRD20A12P // ankyrin repeat domain 20 family, member A12, pseudogene // -	ANKRD20A12P	0.000745494	0.000745494	3.80232	3.80232	KiCa up vs Ctrl	22.8504	10.8292	4.73917	1
18795	8042942	NM_000189 // HK2 // hexokinase 2 // 2p13 // 3099 /// ENST00000290573 // HK2 // hexokina	HK2	0.0126356	0.0126356	3.78929	3.78929	KiCa up vs Ctrl	9.19254	10.7736	11.7199	1
27303	8126784	NM_001168357 // PLA2G7 // phospholipase A2, group VII (platelet-activating factor acety	PLA2G7	0.00420696	0.00420696	3.78271	3.78271	KiCa up vs Ctrl	13.584	10.7455	7.91041	1
14319	7997940	ENST00000363214 // SNORD68 // small nucleolar RNA, C/D box 68 // --- // --- /// ENST000	SNORD68	0.0214291	0.0214291	3.78254	3.78254	KiCa up vs Ctrl	7.41776	10.7448	14.4852	1
15871	8014063	NM_006495 // EVI2B // ecotropic viral integration site 2B // 17q11.2 // 2124 /// ENST00	EVI2B	0.036665	0.036665	3.74452	3.74452	KiCa up vs Ctrl	5.80951	10.5822	18.2153	1
24603	8101126	NM_001565 // CXCL10 // chemokine (C-X-C motif) ligand 10 // 4q21 // 3627 /// ENST000003	CXCL10	0.0395355	0.0395355	3.72863	3.72863	KiCa up vs Ctrl	5.59871	10.5141	18.7796	1
7490	7929816	NM_005063 // SCD // stearoyl-CoA desaturase (delta-9-desaturase) // 10q24.31 // 6319 //	SCD	0.000984648	0.000984648	3.72359	3.72359	KiCa up vs Ctrl	21.1323	10.4926	4.96518	1
24275	8098163	ENST00000364180 // RNU6-668P // RNA, U6 small nuclear 668, pseudogene // --- // ---	RNU6-668P	0.0345013	0.0345013	3.71299	3.71299	KiCa up vs Ctrl	5.98223	10.4471	17.4636	1
29895	8151101	NM_001080416 // MYBL1 // v-myb avian myeloblastosis viral oncogene homolog-like 1 // 8q	MYBL1	0.00115074	0.00115074	3.69443	3.69443	KiCa up vs Ctrl	20.2113	10.3674	5.12953	1
8920	7943998	NM_006169 // NNMT // nicotinamide N-methyltransferase // 11q23.1 // 4837 /// ENST000002	NNMT	0.0336606	0.0336606	3.69326	3.69326	KiCa up vs Ctrl	6.05295	10.3624	17.1196	1
28211	8135929	ENST00000390855 // RNU6-1319P // RNA, U6 small nuclear 1319, pseudogene // --- // --- /	RNU6-1319P	0.00437692	0.00437692	3.6622	3.6622	KiCa up vs Ctrl	13.4079	10.2289	7.62901	1
30398	8155596	ENST00000365604 // RNA5SP283 // RNA, 5S ribosomal pseudogene 283 // --- // --- /// ENST	RNA5SP283	0.0165658	0.0165658	3.65216	3.65216	KiCa up vs Ctrl	8.25767	10.1856	12.3348	1
6953	7924551	ENST00000390855 // RNU6-1319P // RNA, U6 small nuclear 1319, pseudogene // --- // --- /	RNU6-1319P	0.00484576	0.00484576	3.64685	3.64685	KiCa up vs Ctrl	12.9619	10.1628	7.84049	1
7051	7925523	ENST00000390855 // RNU6-1319P // RNA, U6 small nuclear 1319, pseudogene // --- // --- /	RNU6-1319P	0.00484576	0.00484576	3.64685	3.64685	KiCa up vs Ctrl	12.9619	10.1628	7.84049	1
27864	8132690	ENST00000390855 // RNU6-1319P // RNA, U6 small nuclear 1319, pseudogene // --- // --- /	RNU6-1319P	0.00484576	0.00484576	3.64685	3.64685	KiCa up vs Ctrl	12.9619	10.1628	7.84049	1
29943	8151457	NM_001040708 // HEY1 // hes-related family bHLH transcription factor with YRPW motif 1	HEY1	7.87993e-06	7.87993e-06	3.64128	3.64128	KiCa up vs Ctrl	70.1121	10.1388	1.44608	1
19330	8047763	ENST00000272849 // NRP2 // neuropilin 2 // 2q33.3 // 8828 /// AF119893 // NRP2 // neuro	NRP2	0.000170215	0.000170215	3.63215	3.63215	KiCa up vs Ctrl	33.7765	10.0994	2.99008	1
10981	7964388	NM_020142 // NDUFA4L2 // NADH dehydrogenase (ubiquinone) 1 alpha subcomplex, 4-like 2 /	NDUFA4L2	0.0143099	0.0143099	3.62262	3.62262	KiCa up vs Ctrl	8.75634	10.0583	11.4869	1
21903	8074168	NR_122112 // LINC01296 // long intergenic non-protein coding RNA 1296 // 14q11.2 // 642	LINC01296	0.010391	0.010391	3.61306	3.61306	KiCa up vs Ctrl	9.90177	10.0171	10.1165	1
6743	7922402	NR_002746 // SNORD47 // small nucleolar RNA, C/D box 47 // 1q25.1 // 26802 /// ENST0000	SNORD47	0.00477417	0.00477417	3.57087	3.57087	KiCa up vs Ctrl	13.0266	9.83472	7.54974	1
15234	8007154	NM_021939 // FKBP10 // FK506 binding protein 10, 65 kDa // 17q21.2 // 60681 /// XM_0067	FKBP10	0.00345324	0.00345324	3.55003	3.55003	KiCa up vs Ctrl	14.4836	9.74451	6.72796	1
24707	8102232	NM_001130713 // LEF1 // lymphoid enhancer-binding factor 1 // 4q23-q25 // 51176 /// NM_	LEF1	4.04171e-05	4.04171e-05	3.54448	3.54448	KiCa up vs Ctrl	48.0316	9.72045	2.02376	1
14552	8000480	ENST00000384536 // RNU6-1241P // RNA, U6 small nuclear 1241, pseudogene // --- // ---	RNU6-1241P	0.00910535	0.00910535	3.52322	3.52322	KiCa up vs Ctrl	10.3974	9.62823	9.2602	1
12308	7977452	NR_122112 // LINC01296 // long intergenic non-protein coding RNA 1296 // 14q11.2 // 642	LINC01296	0.0137468	0.0137468	3.50926	3.50926	KiCa up vs Ctrl	8.89581	9.56762	10.7552	1
20699	8062490	NR_002986 // SNORA60 // small nucleolar RNA, H/ACA box 60 // 20q11.23 // 677837 /// ENS	SNORA60	0.0348487	0.0348487	3.50162	3.50162	KiCa up vs Ctrl	5.95362	9.53442	16.0145	1
7456	7929511	NM_001098175 // ENTPD1 // ectonucleoside triphosphate diphosphohydrolase 1 // 10q24 //	ENTPD1	0.0239111	0.0239111	3.48924	3.48924	KiCa up vs Ctrl	7.07407	9.48062	13.4019	1
28611	8139488	NM_000598 // IGFBP3 // insulin-like growth factor binding protein 3 // 7p13-p12 // 3486	IGFBP3	0.00643926	0.00643926	3.47601	3.47601	KiCa up vs Ctrl	11.7644	9.42307	8.00981	1
30369	8155455	AK126863 // LINC00268 // long intergenic non-protein coding RNA 268 // 9p11.2 // 441426	LINC00268	0.0190768	0.0190768	3.46074	3.46074	KiCa up vs Ctrl	7.79142	9.35657	12.0088	1
17031	8025584	NR_004381 // SNORD105 // small nucleolar RNA, C/D box 105 // 19p13.2 // 692229 /// ENST	SNORD105	0.0231971	0.0231971	3.45627	3.45627	KiCa up vs Ctrl	7.16833	9.33712	13.0255	1
9692	7951032	NR_003026 // SNORA1 // small nucleolar RNA, H/ACA box 1 // 11q21 // 677792 /// ENST0000	SNORA1	0.0119649	0.0119649	3.45045	3.45045	KiCa up vs Ctrl	9.38739	9.31176	9.91943	1
15070	8005687	NR_026809 // FAM106A // family with sequence similarity 106, member A // 17p11.2 // 800	FAM106A	0.00655	0.00655	3.43873	3.43873	KiCa up vs Ctrl	11.6948	9.26066	7.91861	1
5230	7906767	NM_001002273 // FCGR2B // Fc fragment of IgG, low affinity IIb, receptor (CD32) // 1q23	FCGR2B	0.0103894	0.0103894	3.41654	3.41654	KiCa up vs Ctrl	9.90231	9.16384	9.25424	1
32108	8171624	NM_001079858 // GPR64 // G protein-coupled receptor 64 // Xp22.13 // 10149 /// NM_00107	GPR64	0.0467876	0.0467876	3.40692	3.40692	KiCa up vs Ctrl	5.14049	9.1218	17.745	1
17549	8030866	NM_002030 // FPR3 // formyl peptide receptor 3 // 19q13.3-q13.4 // 2359 /// ENST0000033	FPR3	0.0210671	0.0210671	3.34742	3.34742	KiCa up vs Ctrl	7.47192	8.8615	11.8597	1
15938	8014768	NM_020405 // PLXDC1 // plexin domain containing 1 // 17q21.1 // 57125 /// XM_006721983	PLXDC1	0.00871622	0.00871622	3.34532	3.34532	KiCa up vs Ctrl	10.5644	8.85229	8.37937	1
15901	8014316	NM_001278736 // CCL5 // chemokine (C-C motif) ligand 5 // 17q12 // 6352 /// NM_002985 /	CCL5	0.00244063	0.00244063	3.34107	3.34107	KiCa up vs Ctrl	16.1559	8.83365	5.46774	1
29634	8149071	NM_001118887 // ANGPT2 // angiopoietin 2 // 8p23.1 // 285 /// NM_001118888 // ANGPT2 //	ANGPT2	0.0446449	0.0446449	3.32158	3.32158	KiCa up vs Ctrl	5.26627	8.74816	16.6117	1
16434	8019802	NR_002716 // RNU2-1 // RNA, U2 small nuclear 1 // 17q12 // 6066 /// NR_002761 // RNU2-2	RNU2-1	0.00236634	0.00236634	3.30581	3.30581	KiCa up vs Ctrl	16.3107	8.67897	5.32102	1
10937	7963786	NM_002205 // ITGA5 // integrin, alpha 5 (fibronectin receptor, alpha polypeptide) // 12	ITGA5	0.00387517	0.00387517	3.29827	3.29827	KiCa up vs Ctrl	13.9539	8.64582	6.19598	1
28283	8136645	NM_016944 // TAS2R4 // taste receptor, type 2, member 4 // 7q31.3-q32 // 50832 /// ENST	TAS2R4	0.0273823	0.0273823	3.28244	3.28244	KiCa up vs Ctrl	6.66013	8.57627	12.877	1
21087	8066260	NR_003017 // SNORA71C // small nucleolar RNA, H/ACA box 71C // 20q11.23 // 677839 /// E	SNORA71C	0.0238931	0.0238931	3.26274	3.26274	KiCa up vs Ctrl	7.0764	8.4896	11.9971	1
27503	8128991	NM_001105206 // LAMA4 // laminin, alpha 4 // 6q21 // 3910 /// NM_001105207 // LAMA4 //	LAMA4	0.0360838	0.0360838	3.24469	3.24469	KiCa up vs Ctrl	5.85466	8.41013	14.3649	1
5369	7908388	NM_002922 // RGS1 // regulator of G-protein signaling 1 // 1q31 // 5996 /// ENST0000036	RGS1	0.0226184	0.0226184	3.23911	3.23911	KiCa up vs Ctrl	7.24735	8.38555	11.5705	1
26141	8115871	NR_046113 // FLJ16171 // FLJ16171 protein // 5q35.2 // 441116	FLJ16171	0.0167303	0.0167303	3.19005	3.19005	KiCa up vs Ctrl	8.22456	8.16919	9.93267	1
20352	8058765	NM_002026 // FN1 // fibronectin 1 // 2q34 // 2335 /// NM_054034 // FN1 // fibronectin 1	FN1	0.00633386	0.00633386	3.18283	3.18283	KiCa up vs Ctrl	11.832	8.13732	6.87738	1
30964	8161407	XR_252536 // FAM74A7 // family with sequence similarity 74, member A7, pseudogene // 9p	FAM74A7	0.0365045	0.0365045	3.15604	3.15604	KiCa up vs Ctrl	5.82189	8.01891	13.7737	1
21085	8066256	NR_002910 // SNORA71B // small nucleolar RNA, H/ACA box 71B // 20q11.23 // 26776 /// EN	SNORA71B	0.039255	0.039255	3.15159	3.15159	KiCa up vs Ctrl	5.61847	7.99926	14.2374	1
21499	8070194	NM_001001890 // RUNX1 // runt-related transcription factor 1 // 21q22.3 // 861 /// NM_0	RUNX1	0.000292747	0.000292747	3.14825	3.14825	KiCa up vs Ctrl	29.3832	7.98447	2.71736	1
16144	8016646	NM_000088 // COL1A1 // collagen, type I, alpha 1 // 17q21.33 // 1277 /// ENST0000022596	COL1A1	0.00545405	0.00545405	3.13196	3.13196	KiCa up vs Ctrl	12.4553	7.91242	6.35267	1
10660	7960896	ENST00000425390 // OR7E140P // olfactory receptor, family 7, subfamily E, member 140 ps	OR7E140P	0.042347	0.042347	3.12431	3.12431	KiCa up vs Ctrl	5.40968	7.87853	14.5638	1
5228	7906757	NM_001136219 // FCGR2A // Fc fragment of IgG, low affinity IIa, receptor (CD32) // 1q23	FCGR2A	0.0484675	0.0484675	3.11945	3.11945	KiCa up vs Ctrl	5.04672	7.85702	15.5686	1
24149	8097056	NR_002963 // SNORA24 // small nucleolar RNA, H/ACA box 24 // 4q26 // 677809 /// ENST000	SNORA24	0.00623754	0.00623754	3.11033	3.11033	KiCa up vs Ctrl	11.895	7.81666	6.57139	1
10661	7960898	ENST00000544395 // OR7E149P // olfactory receptor, family 7, subfamily E, member 149 ps	OR7E149P	0.0437801	0.0437801	3.10664	3.10664	KiCa up vs Ctrl	5.31916	7.80028	14.6645	1
29700	8149345	ENST00000533722 // OR7E161P // olfactory receptor, family 7, subfamily E, member 161 ps	OR7E161P	0.0416671	0.0416671	3.10433	3.10433	KiCa up vs Ctrl	5.45395	7.79008	14.2834	1
21590	8071061	ENST00000588548 // TPTEP1 // transmembrane phosphatase with tensin homology pseudogene	TPTEP1	0.0352538	0.0352538	3.09914	3.09914	KiCa up vs Ctrl	5.9207	7.76706	13.1185	1
12091	7975390	NM_001034852 // SMOC1 // SPARC related modular calcium binding 1 // 14q24.2 // 64093 //	SMOC1	0.0409209	0.0409209	3.09742	3.09742	KiCa up vs Ctrl	5.50357	7.75942	14.0989	1
14383	7998664	NR_002327 // SNORA10 // small nucleolar RNA, H/ACA box 10 // 16p13.3 // 574042 /// ENST	SNORA10	0.00827708	0.00827708	3.09318	3.09318	KiCa up vs Ctrl	10.764	7.74063	7.19125	1
18631	8041204	NR_002327 // SNORA10 // small nucleolar RNA, H/ACA box 10 // 16p13.3 // 574042 /// ENST	SNORA10	0.00827708	0.00827708	3.09318	3.09318	KiCa up vs Ctrl	10.764	7.74063	7.19125	1
16403	8019631	NR_002716 // RNU2-1 // RNA, U2 small nuclear 1 // 17q12 // 6066 /// NR_002761 // RNU2-2	RNU2-1	0.00461743	0.00461743	3.09179	3.09179	KiCa up vs Ctrl	13.1723	7.7345	5.8718	1
22542	8080964	NM_001080393 // GXYLT2 // glucoside xylosyltransferase 2 // 3p13 // 727936 /// ENST0000	GXYLT2	0.00705992	0.00705992	3.0797	3.0797	KiCa up vs Ctrl	11.3917	7.6809	6.74256	1
15778	8013268	NR_026809 // FAM106A // family with sequence similarity 106, member A // 17p11.2 // 800	FAM106A	0.0103336	0.0103336	3.07651	3.07651	KiCa up vs Ctrl	9.92226	7.66675	7.72682	1
13185	7985493	NM_001144903 // TM6SF1 // transmembrane 6 superfamily member 1 // 15q24-q26 // 53346 //	TM6SF1	0.00500991	0.00500991	3.07032	3.07032	KiCa up vs Ctrl	12.8179	7.6393	5.95985	1
19979	8054611	NR_024204 // LINC00152 // long intergenic non-protein coding RNA 152 // 2p11.2 // 11259	LINC00152	0.00149428	0.00149428	3.05051	3.05051	KiCa up vs Ctrl	18.7314	7.55137	4.03139	1
7148	7926368	ENST00000224237 // VIM // vimentin // 10p13 // 7431 /// ENST00000469543 // VIM // vimen	VIM	0.00446999	0.00446999	3.04712	3.04712	KiCa up vs Ctrl	13.3149	7.53634	5.66007	1
9261	7947110	NM_001256371 // E2F8 // E2F transcription factor 8 // 11p15.1 // 79733 /// NM_001256372	E2F8	0.000519213	0.000519213	3.03914	3.03914	KiCa up vs Ctrl	25.2335	7.50091	2.97259	1
25876	8113358	NM_005668 // ST8SIA4 // ST8 alpha-N-acetyl-neuraminide alpha-2,8-sialyltransferase 4 //	ST8SIA4	0.0169261	0.0169261	3.03614	3.03614	KiCa up vs Ctrl	8.18567	7.48756	9.14717	1
10942	7963851	NM_001261844 // TESPA1 // thymocyte expressed, positive selection associated 1 // 12q13	TESPA1	0.0417115	0.0417115	3.0359	3.0359	KiCa up vs Ctrl	5.45103	7.48653	13.7341	1
28558	8139033	NM_001177506 // AOAH // acyloxyacyl hydrolase (neutrophil) // 7p14-p12 // 313 /// NM_00	AOAH	0.0171533	0.0171533	3.01882	3.01882	KiCa up vs Ctrl	8.14121	7.41062	9.1026	1
20778	8063345	NR_002433 // SNORD12C // small nucleolar RNA, C/D box 12C // 20q13.13 // 26765 /// ENST	SNORD12C	0.000768853	0.000768853	3.01376	3.01376	KiCa up vs Ctrl	22.6551	7.38816	3.26115	1
14526	8000184	NM_005849 // IGSF6 // immunoglobulin superfamily, member 6 // 16p12.2 // 10261 /// ENST	IGSF6	0.0368696	0.0368696	3.00582	3.00582	KiCa up vs Ctrl	5.79382	7.35286	12.6909	1
10654	7960865	NM_006931 // SLC2A3 // solute carrier family 2 (facilitated glucose transporter), membe	SLC2A3	0.00164936	0.00164936	2.99148	2.99148	KiCa up vs Ctrl	18.1922	7.28907	4.0067	1
6688	7921882	ENST00000367938 // OLFML2B // olfactomedin-like 2B // 1q23.3 // 25903 /// ENST000005255	OLFML2B	0.0136977	0.0136977	2.98283	2.98283	KiCa up vs Ctrl	8.90831	7.25063	8.13917	1
6742	7922400	ENST00000422183 // SNORD81 // small nucleolar RNA, C/D box 81 // 1q25.1 // 26769 /// EN	SNORD81	0.00240106	0.00240106	2.97295	2.97295	KiCa up vs Ctrl	16.2377	7.20667	4.43825	1
29647	8149148	ENST00000443450 // OR7E125P // olfactory receptor, family 7, subfamily E, member 125 ps	OR7E125P	0.0371366	0.0371366	2.9719	2.9719	KiCa up vs Ctrl	5.77352	7.20199	12.4742	1
15015	8005231	NR_026809 // FAM106A // family with sequence similarity 106, member A // 17p11.2 // 800	FAM106A	0.0105854	0.0105854	2.97128	2.97128	KiCa up vs Ctrl	9.83327	7.19923	7.3213	1
18166	8036936	ENST00000598759 // NUMBL // numb homolog (Drosophila)-like // 19q13.13-q13.2 // 9253 //	NUMBL	0.0330157	0.0330157	2.95652	2.95652	KiCa up vs Ctrl	6.10868	7.13352	11.6777	1
27829	8132318	NM_001284301 // ANLN // anillin, actin binding protein // 7p15-p14 // 54443 /// NM_0012	ANLN	0.000782395	0.000782395	2.95638	2.95638	KiCa up vs Ctrl	22.5451	7.13292	3.16384	1
20403	8059413	NM_001290263 // DOCK10 // dedicator of cytokinesis 10 // 2q36.2 // 55619 /// NM_014689	DOCK10	0.0307603	0.0307603	2.9443	2.9443	KiCa up vs Ctrl	6.31458	7.07913	11.2108	1
8155	7936968	NM_001288973 // ADAM12 // ADAM metallopeptidase domain 12 // 10q26 // 8038 /// NM_00128	ADAM12	0.000943651	0.000943651	2.92771	2.92771	KiCa up vs Ctrl	21.3887	7.00524	3.27521	1
32479	8174983	ENST00000364648 // RNA5SP513 // RNA, 5S ribosomal pseudogene 513 // --- // ---	RNA5SP513	0.000706295	0.000706295	2.91241	2.91241	KiCa up vs Ctrl	23.1953	6.93707	2.99072	1
26138	8115851	NM_003714 // STC2 // stanniocalcin 2 // 5q35.1 // 8614 /// ENST00000265087 // STC2 // s	STC2	0.0485444	0.0485444	2.90939	2.90939	KiCa up vs Ctrl	5.04252	6.9236	13.7304	1
14559	8000574	NM_001042483 // NUPR1 // nuclear protein, transcriptional regulator, 1 // 16p11.2 // 26	NUPR1	0.0187963	0.0187963	2.90761	2.90761	KiCa up vs Ctrl	7.83969	6.91568	8.82137	1
29661	8149208	ENST00000443450 // OR7E125P // olfactory receptor, family 7, subfamily E, member 125 ps	OR7E125P	0.0411298	0.0411298	2.9066	2.9066	KiCa up vs Ctrl	5.48957	6.91118	12.5896	1
8732	7942274	ENST00000532397 // OR7E87P // olfactory receptor, family 7, subfamily E, member 87 pseu	OR7E87P	0.0281754	0.0281754	2.90008	2.90008	KiCa up vs Ctrl	6.5745	6.8821	10.4679	1
20160	8056257	NM_001291807 // FAP // fibroblast activation protein, alpha // 2q23 // 2191 /// NM_0044	FAP	0.000261247	0.000261247	2.89168	2.89168	KiCa up vs Ctrl	30.2662	6.84464	2.26148	1
16818	8023392	NR_002970 // SNORA37 // small nucleolar RNA, H/ACA box 37 // 18q21.2 // 677819 /// ENST	SNORA37	0.026463	0.026463	2.88936	2.88936	KiCa up vs Ctrl	6.76326	6.83432	10.1051	1
5193	7906400	NM_001206567 // IFI16 // interferon, gamma-inducible protein 16 // 1q22 // 3428 /// NM_	IFI16	0.0289835	0.0289835	2.88865	2.88865	KiCa up vs Ctrl	6.49022	6.83117	10.5253	1
6668	7921637	NM_001184879 // CD84 // CD84 molecule // 1q24 // 8832 /// NM_001184881 // CD84 // CD84	CD84	0.00026899	0.00026899	2.88806	2.88806	KiCa up vs Ctrl	30.0377	6.82851	2.27331	1
28316	8136938	ENST00000516228 // RNU6-162P // RNA, U6 small nuclear 162, pseudogene // --- // --- ///	RNU6-162P	0.0396545	0.0396545	2.88743	2.88743	KiCa up vs Ctrl	5.59038	6.82572	12.2097	1
29043	8143599	ENST00000516228 // RNU6-162P // RNA, U6 small nuclear 162, pseudogene // --- // --- ///	RNU6-162P	0.0396545	0.0396545	2.88743	2.88743	KiCa up vs Ctrl	5.59038	6.82572	12.2097	1
26347	8117589	NM_003536 // HIST1H3H // histone cluster 1, H3h // 6p22.1 // 8357 /// ENST00000369163 /	HIST1H3H	3.29457e-05	3.29457e-05	2.87948	2.87948	KiCa up vs Ctrl	50.4129	6.79027	1.34693	1
7388	7928736	NM_001010848 // NRG3 // neuregulin 3 // 10q22-q23 // 10718 /// NM_001165972 // NRG3 //	NRG3	0.00147282	0.00147282	2.85355	2.85355	KiCa up vs Ctrl	18.8113	6.67461	3.54819	1
27821	8132250	NM_133468 // BMPER // BMP binding endothelial regulator // 7p14.3 // 168667 /// ENST000	BMPER	0.0457928	0.0457928	2.85179	2.85179	KiCa up vs Ctrl	5.19798	6.66675	12.8256	1
14389	7998722	NR_002736 // SNORD60 // small nucleolar RNA, C/D box 60 // 16p13.3 // 26788 /// ENST000	SNORD60	0.0420224	0.0420224	2.84715	2.84715	KiCa up vs Ctrl	5.43071	6.64605	12.2379	1
29137	8144422	ENST00000443450 // OR7E125P // olfactory receptor, family 7, subfamily E, member 125 ps	OR7E125P	0.0456415	0.0456415	2.84674	2.84674	KiCa up vs Ctrl	5.20686	6.64421	12.7605	1
28289	8136660	NM_001001656 // OR9A4 // olfactory receptor, family 9, subfamily A, member 4 // 7q34 //	OR9A4	0.00713068	0.00713068	2.83618	2.83618	KiCa up vs Ctrl	11.3517	6.59708	5.81154	1
11276	7967544	ENST00000535005 // SCARB1 // scavenger receptor class B, member 1 // 12q24.31 // 949 //	SCARB1	0.031772	0.031772	2.83512	2.83512	KiCa up vs Ctrl	6.22002	6.59237	10.5986	1
8555	7940237	NM_001243266 // MS4A4A // membrane-spanning 4-domains, subfamily A, member 4A // 11q12	MS4A4A	0.0180764	0.0180764	2.82629	2.82629	KiCa up vs Ctrl	7.9677	6.55298	8.22442	1
30978	8161446	NR_103714 // FAM27E2 // family with sequence similarity 27, member E2 // 9p11.2 // 1002	FAM27E2	0.000869084	0.000869084	2.81838	2.81838	KiCa up vs Ctrl	21.8913	6.51768	2.9773	1
10766	7961891	NM_030762 // BHLHE41 // basic helix-loop-helix family, member e41 // 12p12.1 // 79365 /	BHLHE41	0.0324502	0.0324502	2.81389	2.81389	KiCa up vs Ctrl	6.15866	6.4976	10.5504	1
9478	7948908	NR_002564 // SNORD26 // small nucleolar RNA, C/D box 26 // 11q13 // 9302 /// ENST000003	SNORD26	0.00873073	0.00873073	2.8042	2.8042	KiCa up vs Ctrl	10.558	6.45434	6.11322	1
29228	8145134	ENST00000364891 // RNU6-336P // RNA, U6 small nuclear 336, pseudogene // --- // ---	RNU6-336P	0.00300197	0.00300197	2.79736	2.79736	KiCa up vs Ctrl	15.1442	6.42382	4.24178	1
27943	8133110	ENST00000363800 // RNU6-912P // RNA, U6 small nuclear 912, pseudogene // --- // --- ///	RNU6-912P	0.0102767	0.0102767	2.79684	2.79684	KiCa up vs Ctrl	9.94276	6.42149	6.45846	1
28580	8139207	NM_002192 // INHBA // inhibin, beta A // 7p15-p13 // 3624 /// ENST00000242208 // INHBA	INHBA	0.0132324	0.0132324	2.7896	2.7896	KiCa up vs Ctrl	9.02944	6.38915	7.07591	1
11157	7966127	NM_001206609 // SELPLG // selectin P ligand // 12q24 // 6404 /// NM_003006 // SELPLG //	SELPLG	0.000579027	0.000579027	2.78939	2.78939	KiCa up vs Ctrl	24.4968	6.38822	2.60778	1
26713	8121257	NM_001198 // PRDM1 // PR domain containing 1, with ZNF domain // 6q21 // 639 /// NM_182	PRDM1	0.0376414	0.0376414	2.78517	2.78517	KiCa up vs Ctrl	5.7356	6.36939	11.105	1
28237	8136179	NM_014997 // KLHDC10 // kelch domain containing 10 // 7q32.2 // 23008 /// ENST000003354	KLHDC10	0.00885409	0.00885409	2.78132	2.78132	KiCa up vs Ctrl	10.5042	6.35221	6.0473	1
22790	8083260	NM_001870 // CPA3 // carboxypeptidase A3 (mast cell) // 3q24 // 1359 /// ENST0000029604	CPA3	0.00891326	0.00891326	2.77577	2.77577	KiCa up vs Ctrl	10.4787	6.32742	6.03834	1
9910	7952984	ENST00000408512 // RNU4ATAC16P // RNA, U4atac small nuclear 16, pseudogene // --- // --	RNU4ATAC16P	0.00202026	0.00202026	2.76164	2.76164	KiCa up vs Ctrl	17.1179	6.26431	3.65951	1
24857	8103508	NM_001166373 // MARCH1 // membrane-associated ring finger (C3HC4) 1, E3 ubiquitin prote	2016-03-01	0.0345414	0.0345414	2.75514	2.75514	KiCa up vs Ctrl	5.97891	6.23526	10.4288	1
23425	8089928	ENST00000410125 // RNU4-62P // RNA, U4 small nuclear 62, pseudogene // --- // ---	RNU4-62P	0.00429936	0.00429936	2.75501	2.75501	KiCa up vs Ctrl	13.4872	6.2347	4.62268	1
5473	7909568	NM_001286229 // DTL // denticleless E3 ubiquitin protein ligase homolog (Drosophila) //	DTL	0.00185011	0.00185011	2.75293	2.75293	KiCa up vs Ctrl	17.5784	6.22542	3.54151	1
7041	7925448	ENST00000516562 // RNU6-725P // RNA, U6 small nuclear 725, pseudogene // --- // ---	RNU6-725P	0.0219813	0.0219813	2.74947	2.74947	KiCa up vs Ctrl	7.33725	6.20996	8.46361	1
15174	8006594	NM_002988 // CCL18 // chemokine (C-C motif) ligand 18 (pulmonary and activation-regulat	CCL18	0.0135023	0.0135023	2.74379	2.74379	KiCa up vs Ctrl	8.95856	6.1846	6.90357	1
19149	8045846	ENST00000363537 // RNU6-1169P // RNA, U6 small nuclear 1169, pseudogene // --- // --- /	RNU6-1169P	0.0442996	0.0442996	2.74105	2.74105	KiCa up vs Ctrl	5.28724	6.17234	11.674	1
25934	8113790	NM_178450 // MARCH3 // membrane-associated ring finger (C3HC4) 3, E3 ubiquitin protein	2016-03-03	0.0149416	0.0149416	2.73417	2.73417	KiCa up vs Ctrl	8.60757	6.14161	7.13512	1
27727	8131326	NM_001040661 // SLC29A4 // solute carrier family 29 (equilibrative nucleoside transport	SLC29A4	0.0444549	0.0444549	2.73121	2.73121	KiCa up vs Ctrl	5.27778	6.12842	11.6117	1
13173	7985416	ENST00000456932 // CSPG4P5 // chondroitin sulfate proteoglycan 4 pseudogene 5 // 15q25.	CSPG4P5	0.00369186	0.00369186	2.72845	2.72845	KiCa up vs Ctrl	14.1751	6.11608	4.31468	1
9474	7948900	NR_002561 // SNORD30 // small nucleolar RNA, C/D box 30 // 11q13 // 9299 /// ENST000003	SNORD30	0.0112844	0.0112844	2.72727	2.72727	KiCa up vs Ctrl	9.59911	6.1108	6.366	1
8473	7939900	NM_001001955 // OR4C13 // olfactory receptor, family 4, subfamily C, member 13 // 11p11	OR4C13	0.0413478	0.0413478	2.71993	2.71993	KiCa up vs Ctrl	5.47506	6.07803	11.1013	1
10684	7961151	NM_001199805 // KLRC4-KLRK1 // KLRC4-KLRK1 readthrough // 12p // 100528032 /// NM_00736	KLRC4-KLRK1	0.00278684	0.00278684	2.71324	2.71324	KiCa up vs Ctrl	15.5027	6.04816	3.90136	1
25730	8112202	NM_001252226 // PLK2 // polo-like kinase 2 // 5q12.1-q13.2 // 10769 /// NM_006622 // PL	PLK2	0.0171136	0.0171136	2.70914	2.70914	KiCa up vs Ctrl	8.14893	6.02981	7.3995	1
26319	8117426	NM_003524 // HIST1H2BH // histone cluster 1, H2bh // 6p21.3 // 8345 /// AK310576 // HIS	HIST1H2BH	0.000470939	0.000470939	2.70634	2.70634	KiCa up vs Ctrl	25.9068	6.01732	2.32268	1
14044	7995128	NM_000887 // ITGAX // integrin, alpha X (complement component 3 receptor 4 subunit) //	ITGAX	3.22621e-05	3.22621e-05	2.69367	2.69367	KiCa up vs Ctrl	50.6628	5.96073	1.17655	1
20507	8060503	NR_002738 // SNORD57 // small nucleolar RNA, C/D box 57 // 20p13 // 26792 /// ENST00000	SNORD57	0.0461814	0.0461814	2.68388	2.68388	KiCa up vs Ctrl	5.17534	5.917	11.4331	1
16692	8022283	NM_022068 // PIEZO2 // piezo-type mechanosensitive ion channel component 2 // 18p11.22	PIEZO2	0.0351287	0.0351287	2.68242	2.68242	KiCa up vs Ctrl	5.93082	5.91046	9.96569	1
24602	8101118	NM_002416 // CXCL9 // chemokine (C-X-C motif) ligand 9 // 4q21 // 4283 /// ENST00000264	CXCL9	0.00733201	0.00733201	2.67952	2.67952	KiCa up vs Ctrl	11.2405	5.89754	5.24667	1
6025	7915227	NR_002983 // SNORA55 // small nucleolar RNA, H/ACA box 55 // 1p34.3 // 677834 /// ENST0	SNORA55	0.0187718	0.0187718	2.67719	2.67719	KiCa up vs Ctrl	7.84396	5.88713	7.50531	1
28181	8135587	NM_001206747 // CAV2 // caveolin 2 // 7q31.1 // 858 /// NM_001206748 // CAV2 // caveoli	CAV2	0.0453425	0.0453425	2.67489	2.67489	KiCa up vs Ctrl	5.22452	5.87684	11.2486	1
26839	8122334	NM_016557 // ACKR4 // atypical chemokine receptor 4 // 3q22 // 51554 /// NM_178445 // A	ACKR4	0.0124764	0.0124764	2.66632	2.66632	KiCa up vs Ctrl	9.23765	5.8386	6.32044	1
22302	8078153	ENST00000584058 // RN7SL4P // RNA, 7SL, cytoplasmic 4, pseudogene // --- // ---	RN7SL4P	0.0326272	0.0326272	2.65952	2.65952	KiCa up vs Ctrl	6.1429	5.80824	9.45521	1
26348	8117594	NM_003521 // HIST1H2BM // histone cluster 1, H2bm // 6p22.1 // 8342 /// BC066244 // HIS	HIST1H2BM	0.0166133	0.0166133	2.64989	2.64989	KiCa up vs Ctrl	8.24806	5.76521	6.98977	1
12766	7981947	NR_001289 // SNORD109B // small nucleolar RNA, C/D box 109B // 15q11.2 // 338429 /// NR	SNORD109B	0.0401856	0.0401856	2.6491	2.6491	KiCa up vs Ctrl	5.55357	5.76168	10.3747	1
12841	7982098	NR_001289 // SNORD109B // small nucleolar RNA, C/D box 109B // 15q11.2 // 338429 /// NR	SNORD109B	0.0401856	0.0401856	2.6491	2.6491	KiCa up vs Ctrl	5.55357	5.76168	10.3747	1
7999	7934997	NM_005398 // PPP1R3C // protein phosphatase 1, regulatory subunit 3C // 10q23-q24 // 55	PPP1R3C	0.0123514	0.0123514	2.64279	2.64279	KiCa up vs Ctrl	9.27356	5.7335	6.18263	1
8969	7944525	ENST00000362347 // RNU6-1123P // RNA, U6 small nuclear 1123, pseudogene // --- // ---	RNU6-1123P	0.0271158	0.0271158	2.64266	2.64266	KiCa up vs Ctrl	6.68959	5.73293	8.56992	1
9418	7948364	NM_001039396 // MPEG1 // macrophage expressed 1 // 11q12.1 // 219972 /// ENST0000036105	MPEG1	0.0430693	0.0430693	2.64011	2.64011	KiCa up vs Ctrl	5.36359	5.72153	10.6674	1
28487	8138489	NM_001127370 // CDCA7L // cell division cycle associated 7-like // 7p15.3 // 55536 ///	CDCA7L	0.0120743	0.0120743	2.63594	2.63594	KiCa up vs Ctrl	9.35472	5.70293	6.09631	1
25724	8112176	NR_023344 // RNU6ATAC // RNA, U6atac small nuclear (U12-dependent splicing) // 9q34.2 /	RNU6ATAC	0.0482152	0.0482152	2.63376	2.63376	KiCa up vs Ctrl	5.06055	5.69321	11.2502	1
10401	7957962	NM_152323 // SPIC // Spi-C transcription factor (Spi-1/PU.1 related) // 12q23.2 // 1215	SPIC	0.0158338	0.0158338	2.62899	2.62899	KiCa up vs Ctrl	8.40997	5.67191	6.74427	1
26383	8117746	NR_003049 // SNORD32B // small nucleolar RNA, C/D box 32B // 6p22.1 // 692092 /// ENST0	SNORD32B	0.0334346	0.0334346	2.62878	2.62878	KiCa up vs Ctrl	6.07234	5.67098	9.33904	1
16074	8016094	NM_001080383 // GJC1 // gap junction protein, gamma 1, 45kDa // 17q21.31 // 10052 /// N	GJC1	0.0245697	0.0245697	2.62527	2.62527	KiCa up vs Ctrl	6.99011	5.65531	8.09045	1
19977	8054580	NM_001278616 // BUB1 // BUB1 mitotic checkpoint serine/threonine kinase // 2q14 // 699	BUB1	3.35454e-05	3.35454e-05	2.62163	2.62163	KiCa up vs Ctrl	50.1988	5.63907	1.12335	1
29029	8143471	NM_013252 // CLEC5A // C-type lectin domain family 5, member A // 7q33 // 23601 /// ENS	CLEC5A	0.012037	0.012037	2.61693	2.61693	KiCa up vs Ctrl	9.36584	5.61806	5.99846	1
6471	7919606	NM_001024599 // HIST2H2BF // histone cluster 2, H2bf // 1q21.2 // 440689 /// ENST000003	HIST2H2BF	0.0263316	0.0263316	2.61626	2.61626	KiCa up vs Ctrl	6.77836	5.61508	8.28384	1
14498	7999766	ENST00000327792 // NPIPA7 // nuclear pore complex interacting protein family, member A7	NPIPA7	0.0187184	0.0187184	2.6158	2.6158	KiCa up vs Ctrl	7.85326	5.61304	7.1474	1
28549	8138988	NR_002833 // DPY19L2P1 // DPY19L2 pseudogene 1 // 7p14.2 // 554236 /// ENST00000454445	DPY19L2P1	0.00308184	0.00308184	2.60908	2.60908	KiCa up vs Ctrl	15.0189	5.58305	3.71736	1
25895	8113502	ENST00000517248 // RN7SKP57 // RNA, 7SK small nuclear pseudogene 57 // --- // ---	RN7SKP57	0.0101577	0.0101577	2.60796	2.60796	KiCa up vs Ctrl	9.98602	5.57803	5.58584	1
25477	8109629	NM_001040442 // FABP6 // fatty acid binding protein 6, ileal // 5q33.3-q34 // 2172 ///	FABP6	0.0265239	0.0265239	2.60434	2.60434	KiCa up vs Ctrl	6.7563	5.56189	8.23216	1
22599	8081288	XM_005247569 // TMEM45A // transmembrane protein 45A // 3q12.2 // 55076 /// ENST0000040	TMEM45A	0.011871	0.011871	2.59268	2.59268	KiCa up vs Ctrl	9.41574	5.50988	5.85178	1
19573	8050427	NM_030797 // FAM49A // family with sequence similarity 49, member A // 2p24.2 // 81553	FAM49A	0.00915246	0.00915246	2.59056	2.59056	KiCa up vs Ctrl	10.3778	5.50039	5.30015	1
17604	8031293	NM_153443 // KIR3DL3 // killer cell immunoglobulin-like receptor, three domains, long c	KIR3DL3	0.03425	0.03425	2.58902	2.58902	KiCa up vs Ctrl	6.00315	5.49353	9.15108	1
17460	8029950	NM_014601 // EHD2 // EH-domain containing 2 // 19q13.3 // 30846 /// ENST00000263277 //	EHD2	0.0111061	0.0111061	2.57888	2.57888	KiCa up vs Ctrl	9.65714	5.44831	5.64174	1
14334	7998117	NM_207366 // SEPT14 // septin 14 // 7p11.2 // 346288 /// NR_024437 // LOC728323 // unch	2016-09-14	0.00313094	0.00313094	2.57662	2.57662	KiCa up vs Ctrl	14.9438	5.43824	3.63914	1
19347	8047926	NM_001039538 // MAP2 // microtubule-associated protein 2 // 2q34-q35 // 4133 /// NM_002	MAP2	0.0353484	0.0353484	2.56939	2.56939	KiCa up vs Ctrl	5.91307	5.406	9.14246	1
10773	7962000	NM_002820 // PTHLH // parathyroid hormone-like hormone // 12p12.1-p11.2 // 5744 /// NM_	PTHLH	0.00468747	0.00468747	2.56431	2.56431	KiCa up vs Ctrl	13.1064	5.38333	4.10739	1
24171	8097282	NM_001258038 // SPRY1 // sprouty homolog 1, antagonist of FGF signaling (Drosophila) //	SPRY1	0.0236672	0.0236672	2.56057	2.56057	KiCa up vs Ctrl	7.10587	5.36667	7.55245	1
18039	8035838	NR_045525 // ZNF724P // zinc finger protein 724, pseudogene // 19p12 // 440519 /// ENST	ZNF724P	0.000402375	0.000402375	2.55951	2.55951	KiCa up vs Ctrl	27.0207	5.36191	1.98437	1
24246	8097920	NM_004744 // LRAT // lecithin retinol acyltransferase (phosphatidylcholine--retinol O-a	LRAT	0.0133944	0.0133944	2.55516	2.55516	KiCa up vs Ctrl	8.98668	5.34255	5.94497	1
25551	8110417	NM_001265615 // FAM153B // family with sequence similarity 153, member B // 5q35.2 // 2	FAM153B	0.0223706	0.0223706	2.55353	2.55353	KiCa up vs Ctrl	7.28195	5.33527	7.32671	1
19029	8044927	NM_002193 // INHBB // inhibin, beta B // 2cen-q13 // 3625 /// ENST00000295228 // INHBB	INHBB	0.000519277	0.000519277	2.5518	2.5518	KiCa up vs Ctrl	25.2327	5.32758	2.11138	1
18241	8037614	NM_005282 // GPR4 // G protein-coupled receptor 4 // 19q13.3 // 2828 /// ENST0000032304	GPR4	0.00165942	0.00165942	2.54702	2.54702	KiCa up vs Ctrl	18.1593	5.30627	2.92206	1
21284	8068083	NM_001286620 // MAP3K7CL // MAP3K7 C-terminal like // 21q22.3 // 56911 /// NM_001286624	MAP3K7CL	2.81194e-05	2.81194e-05	2.54523	2.54523	KiCa up vs Ctrl	52.3267	5.29827	1.01254	1
11448	7969330	NM_001040429 // PCDH17 // protocadherin 17 // 13q21.1 // 27253 /// ENST00000377918 // P	PCDH17	0.0163229	0.0163229	2.53487	2.53487	KiCa up vs Ctrl	8.30727	5.25214	6.32233	1
29989	8151709	ENST00000384629 // RNU6-925P // RNA, U6 small nuclear 925, pseudogene // --- // ---	RNU6-925P	0.0191345	0.0191345	2.53365	2.53365	KiCa up vs Ctrl	7.7816	5.2467	6.74245	1
32295	8173444	NM_000206 // IL2RG // interleukin 2 receptor, gamma // Xq13.1 // 3561 /// ENST000002761	IL2RG	0.00341294	0.00341294	2.53162	2.53162	KiCa up vs Ctrl	14.5382	5.23763	3.60265	1
6599	7920875	NR_003005 // SCARNA4 // small Cajal body-specific RNA 4 // 1q22 // 677771 /// ENST00000	SCARNA4	0.00946693	0.00946693	2.51805	2.51805	KiCa up vs Ctrl	10.2499	5.17723	5.05102	1
20145	8056045	ENST00000365159 // RNU6-580P // RNA, U6 small nuclear 580, pseudogene // --- // ---	RNU6-580P	0.0478883	0.0478883	2.51358	2.51358	KiCa up vs Ctrl	5.07859	5.15729	10.155	1
7015	7925182	NR_002956 // SNORA14B // small nucleolar RNA, H/ACA box 14B // 1q42.3 // 677802 /// ENS	SNORA14B	0.0469867	0.0469867	2.51224	2.51224	KiCa up vs Ctrl	5.12916	5.15134	10.0433	1
21785	8072876	NM_002305 // LGALS1 // lectin, galactoside-binding, soluble, 1 // 22q13.1 // 3956 /// E	LGALS1	0.00201112	0.00201112	2.50733	2.50733	KiCa up vs Ctrl	17.1415	5.12948	2.99244	1
14572	8000676	NM_001135865 // NPIPB5 // nuclear pore complex interacting protein family, member B5 //	NPIPB5	0.0458712	0.0458712	2.50488	2.50488	KiCa up vs Ctrl	5.1934	5.11858	9.85593	1
9048	7945245	NM_001048209 // NTM // neurotrimin // 11q25 // 50863 /// NM_001144058 // NTM // neurotr	NTM	0.00228712	0.00228712	2.49959	2.49959	KiCa up vs Ctrl	16.4824	5.09503	3.0912	1
19536	8050007	NM_012293 // PXDN // peroxidasin homolog (Drosophila) // 2p25 // 7837 /// ENST000002528	PXDN	0.0483732	0.0483732	2.49862	2.49862	KiCa up vs Ctrl	5.05188	5.0907	10.0769	1
5246	7906919	NM_001102445 // RGS4 // regulator of G-protein signaling 4 // 1q23.3 // 5999 /// NM_001	RGS4	0.0107324	0.0107324	2.49737	2.49737	KiCa up vs Ctrl	9.78253	5.08516	5.1982	1
9897	7952805	NR_024344 // MIR4697HG // MIR4697 host gene (non-protein coding) // 11q25 // 283174	MIR4697HG	0.00289872	0.00289872	2.495	2.495	KiCa up vs Ctrl	15.3122	5.07463	3.3141	1
24014	8095680	NM_000584 // CXCL8 // chemokine (C-X-C motif) ligand 8 // 4q13-q21 // 3576 /// ENST0000	CXCL8	0.00757328	0.00757328	2.49055	2.49055	KiCa up vs Ctrl	11.1121	5.05481	4.54892	1
28878	8141882	NR_003561 // DPY19L2P2 // DPY19L2 pseudogene 2 // 7q22.1 // 349152 /// NR_027768 // DPY	DPY19L2P2	0.0113905	0.0113905	2.48891	2.48891	KiCa up vs Ctrl	9.5651	5.0475	5.277	1
32069	8171248	NM_000216 // KAL1 // Kallmann syndrome 1 sequence // Xp22.32 // 3730 /// XM_005274501 /	KAL1	0.0149251	0.0149251	2.4843	2.4843	KiCa up vs Ctrl	8.61134	5.02702	5.83768	1
10841	7962827	NR_002950 // SNORA2A // small nucleolar RNA, H/ACA box 2A // 12q13.11 // 677793 /// ENS	SNORA2A	0.0280934	0.0280934	2.48122	2.48122	KiCa up vs Ctrl	6.58322	5.01332	7.6153	1
5041	7905058	NM_001282321 // FAM231A // family with sequence similarity 231, member A // 1p36.13 //	FAM231A	0.0218123	0.0218123	2.48023	2.48023	KiCa up vs Ctrl	7.36162	5.00893	6.80411	1
22351	8078603	ENST00000410276 // RNA5SP129 // RNA, 5S ribosomal pseudogene 129 // --- // ---	RNA5SP129	0.0320234	0.0320234	2.47992	2.47992	KiCa up vs Ctrl	6.19708	5.00755	8.0805	1
14489	7999634	NM_001277323 // NPIPA3 // nuclear pore complex interacting protein family, member A3 //	NPIPA3	0.00630196	0.00630196	2.47751	2.47751	KiCa up vs Ctrl	11.8527	4.99681	4.21574	1
20176	8056545	NM_013233 // STK39 // serine threonine kinase 39 // 2q24.3 // 27347 /// ENST00000355999	STK39	0.0025108	0.0025108	2.47564	2.47564	KiCa up vs Ctrl	16.0149	4.98849	3.11491	1
15894	8014248	NM_144682 // SLFN13 // schlafen family member 13 // 17q12 // 146857 /// XM_006721720 //	SLFN13	0.017401	0.017401	2.4741	2.4741	KiCa up vs Ctrl	8.09356	4.98167	6.15511	1
32277	8173299	NM_001199687 // EDA2R // ectodysplasin A2 receptor // Xq12 // 60401 /// NM_001242310 //	EDA2R	0.023362	0.023362	2.47201	2.47201	KiCa up vs Ctrl	7.14624	4.97236	6.95801	1
14827	8003204	NM_016095 // GINS2 // GINS complex subunit 2 (Psf2 homolog) // 16q24.1 // 51659 /// ENS	GINS2	0.00189484	0.00189484	2.47115	2.47115	KiCa up vs Ctrl	17.4526	4.96856	2.84689	1
6543	7920238	NM_005621 // S100A12 // S100 calcium binding protein A12 // 1q21 // 6283 /// ENST000003	S100A12	0.00573227	0.00573227	2.47005	2.47005	KiCa up vs Ctrl	12.2458	4.96364	4.05335	1
30359	8155388	NR_026802 // FAM74A4 // family with sequence similarity 74, member A4 // 9q12 // 401508	FAM74A4	0.045864	0.045864	2.46861	2.46861	KiCa up vs Ctrl	5.19382	4.95727	9.54456	1
13025	7983969	NM_004701 // CCNB2 // cyclin B2 // 15q22.2 // 9133 /// ENST00000288207 // CCNB2 // cycl	CCNB2	0.00481792	0.00481792	2.46667	2.46667	KiCa up vs Ctrl	12.9869	4.94862	3.81047	1
6462	7919584	NM_001024599 // HIST2H2BF // histone cluster 2, H2bf // 1q21.2 // 440689 /// ENST000003	HIST2H2BF	0.0399574	0.0399574	2.46637	2.46637	KiCa up vs Ctrl	5.56931	4.94728	8.88311	1
4417	7898799	NM_001114101 // C1QC // complement component 1, q subcomponent, C chain // 1p36.11 // 7	C1QC	0.0415524	0.0415524	2.46391	2.46391	KiCa up vs Ctrl	5.46151	4.93637	9.03846	1
17260	8027778	NM_001164605 // FXYD5 // FXYD domain containing ion transport regulator 5 // 19q13.12 /	FXYD5	0.000157756	0.000157756	2.45618	2.45618	KiCa up vs Ctrl	34.4316	4.90205	1.42371	1
4456	7899160	NM_001803 // CD52 // CD52 molecule // 1p36 // 1043 /// ENST00000374213 // CD52 // CD52	CD52	0.00145994	0.00145994	2.4537	2.4537	KiCa up vs Ctrl	18.86	4.89101	2.59333	1
16605	8021442	NM_018181 // ZNF532 // zinc finger protein 532 // 18q21.32 // 55205 /// XM_006722498 //	ZNF532	0.0424855	0.0424855	2.45348	2.45348	KiCa up vs Ctrl	5.40077	4.89005	9.05435	1
21766	8072705	NM_014310 // RASD2 // RASD family, member 2 // 22q13.1 // 23551 /// XM_005261441 // RAS	RASD2	0.00809994	0.00809994	2.45306	2.45306	KiCa up vs Ctrl	10.8481	4.88817	4.50601	1
25502	8109843	NM_004946 // DOCK2 // dedicator of cytokinesis 2 // 5q35.1 // 1794 /// XM_005265830 //	DOCK2	0.00587254	0.00587254	2.45249	2.45249	KiCa up vs Ctrl	12.1448	4.88566	4.02285	1
5933	7914202	ENST00000475441 // SNHG12 // small nucleolar RNA host gene 12 (non-protein coding) // 1	SNHG12	0.00768472	0.00768472	2.44964	2.44964	KiCa up vs Ctrl	11.0544	4.87297	4.40816	1
11765	7972257	ENST00000391257 // RNA5SP35 // RNA, 5S ribosomal pseudogene 35 // --- // ---	RNA5SP35	0.039399	0.039399	2.43938	2.43938	KiCa up vs Ctrl	5.60831	4.82742	8.60763	1
22936	8084732	NM_022147 // RTP4 // receptor (chemosensory) transporter protein 4 // 3q27.3 // 64108 /	RTP4	0.000868966	0.000868966	2.43774	2.43774	KiCa up vs Ctrl	21.8921	4.82015	2.20177	1
25802	8112803	NM_005779 // LHFPL2 // lipoma HMGIC fusion partner-like 2 // 5q14.1 // 10184 /// ENST00	LHFPL2	0.000403238	0.000403238	2.43762	2.43762	KiCa up vs Ctrl	27.0053	4.81964	1.7847	1
9916	7953040	NM_000719 // CACNA1C // calcium channel, voltage-dependent, L type, alpha 1C subunit //	CACNA1C	0.00947316	0.00947316	2.43686	2.43686	KiCa up vs Ctrl	10.2474	4.81623	4.69997	1
25348	8108370	NM_001964 // EGR1 // early growth response 1 // 5q31.1 // 1958 /// ENST00000239938 // E	EGR1	0.0448457	0.0448457	2.43667	2.43667	KiCa up vs Ctrl	5.25417	4.81542	9.16495	1
26949	8123520	ENST00000279067 // LINC00266-1 // long intergenic non-protein coding RNA 266-1 // 20q13	LINC00266-1	0.00260689	0.00260689	2.4365	2.4365	KiCa up vs Ctrl	15.8292	4.81466	3.04163	1
9396	7948229	NM_001278201 // SLC43A3 // solute carrier family 43, member 3 // 11q11 // 29015 /// NM_	SLC43A3	0.00936539	0.00936539	2.43127	2.43127	KiCa up vs Ctrl	10.2906	4.79143	4.65612	1
13740	7991722	NM_001164465 // GOLGA6L10 // golgin A6 family-like 10 // 15q25.2 // 647042 /// NM_00126	GOLGA6L10	0.0110042	0.0110042	2.42955	2.42955	KiCa up vs Ctrl	9.69082	4.7838	4.93642	1
22594	8081235	NM_001850 // COL8A1 // collagen, type VIII, alpha 1 // 3q12.3 // 1295 /// NM_020351 //	COL8A1	0.00998622	0.00998622	2.42637	2.42637	KiCa up vs Ctrl	10.0494	4.76971	4.74625	1
24771	8102800	NM_014331 // SLC7A11 // solute carrier family 7 (anionic amino acid transporter light c	SLC7A11	0.0263588	0.0263588	2.42428	2.42428	KiCa up vs Ctrl	6.77522	4.76045	7.02626	1
10612	7960438	XM_006718991 // ANO2 // anoctamin 2, calcium activated chloride channel // 12p13.3 // 5	ANO2	0.00564585	0.00564585	2.4165	2.4165	KiCa up vs Ctrl	12.3095	4.72593	3.83925	1
11145	7965979	NM_001034173 // ALDH1L2 // aldehyde dehydrogenase 1 family, member L2 // 12q23.3 // 160	ALDH1L2	0.00801228	0.00801228	2.40875	2.40875	KiCa up vs Ctrl	10.8906	4.69161	4.30795	1
5328	7907830	NM_001004128 // QSOX1 // quiescin Q6 sulfhydryl oxidase 1 // 1q24 // 5768 /// NM_002826	QSOX1	0.00545075	0.00545075	2.40781	2.40781	KiCa up vs Ctrl	12.4578	4.68742	3.76263	1
29952	8151512	NM_018440 // PAG1 // phosphoprotein membrane anchor with glycosphingolipid microdomains	PAG1	0.00729983	0.00729983	2.40636	2.40636	KiCa up vs Ctrl	11.2581	4.68099	4.1579	1
9433	7948455	NM_001247999 // MS4A6A // membrane-spanning 4-domains, subfamily A, member 6A // 11q12.	MS4A6A	0.0417007	0.0417007	2.40018	2.40018	KiCa up vs Ctrl	5.45175	4.65363	8.53604	1
20320	8058477	NM_001270942 // KLF7 // Kruppel-like factor 7 (ubiquitous) // 2q32 // 8609 /// NM_00127	KLF7	0.0229881	0.0229881	2.4	2.4	KiCa up vs Ctrl	7.19658	4.65283	6.46533	1
10635	7960728	NR_003010 // SCARNA12 // small Cajal body-specific RNA 12 // 12p13.31 // 677777 /// ENS	SCARNA12	0.0162374	0.0162374	2.39371	2.39371	KiCa up vs Ctrl	8.32496	4.62496	5.55553	1
18086	8036224	NM_001173514 // TYROBP // TYRO protein tyrosine kinase binding protein // 19q13.1 // 73	TYROBP	0.0347017	0.0347017	2.39086	2.39086	KiCa up vs Ctrl	5.96568	4.61234	7.73146	1
4339	7898112	AK095631 // TMEM51-AS1 // TMEM51 antisense RNA 1 // 1p36.21 // 200197	TMEM51-AS1	0.0377436	0.0377436	2.39063	2.39063	KiCa up vs Ctrl	5.72801	4.61136	8.05055	1
11277	7967563	NM_021009 // UBC // ubiquitin C // 12q24.3 // 7316 /// ENST00000339647 // UBC // ubiqui	UBC	0.0164256	0.0164256	2.37865	2.37865	KiCa up vs Ctrl	8.28619	4.55833	5.50112	1
28291	8136709	NM_001293626 // LOC93432 // maltase-glucoamylase (alpha-glucosidase) // 7q34 // 93432 /	LOC93432	0.036593	0.036593	2.37587	2.37587	KiCa up vs Ctrl	5.81506	4.54605	7.81773	1
19969	8054479	NM_005434 // MALL // mal, T-cell differentiation protein-like // 2q13 // 7851 /// ENST0	MALL	0.00386987	0.00386987	2.37012	2.37012	KiCa up vs Ctrl	13.9601	4.52061	3.23823	1
9870	7952526	NM_001243597 // CDON // cell adhesion associated, oncogene regulated // 11q24.2 // 5093	CDON	0.0455433	0.0455433	2.36606	2.36606	KiCa up vs Ctrl	5.21264	4.50266	8.63795	1
25278	8107594	NM_001242935 // SNCAIP // synuclein, alpha interacting protein // 5q23.2 // 9627 /// NM	SNCAIP	0.0443492	0.0443492	2.36421	2.36421	KiCa up vs Ctrl	5.28421	4.49447	8.50548	1
27719	8131263	X58060 // SNORD13P2 // small nucleolar RNA, C/D box 13 pseudogene 2 // 7p22.1 // 6077	SNORD13P2	0.0143374	0.0143374	2.36011	2.36011	KiCa up vs Ctrl	8.74968	4.47638	5.11605	1
9158	7946087	NM_001005289 // OR52H1 // olfactory receptor, family 52, subfamily H, member 1 // 11p15	OR52H1	0.0308073	0.0308073	2.35927	2.35927	KiCa up vs Ctrl	6.3101	4.47265	7.08808	1
8454	7939738	NM_000107 // DDB2 // damage-specific DNA binding protein 2, 48kDa // 11p12-p11 // 1643	DDB2	0.00747624	0.00747624	2.35886	2.35886	KiCa up vs Ctrl	11.1632	4.47087	4.00502	1
10759	7961829	NM_001178091 // BCAT1 // branched chain amino-acid transaminase 1, cytosolic // 12p12.1	BCAT1	0.00649019	0.00649019	2.35655	2.35655	KiCa up vs Ctrl	11.7322	4.46064	3.80205	1
29555	8148325	ENST00000384382 // RNU1-106P // RNA, U1 small nuclear 106, pseudogene // --- // ---	RNU1-106P	0.00612251	0.00612251	2.35561	2.35561	KiCa up vs Ctrl	11.9718	4.45649	3.7225	1
29422	8147000	NM_024721 // ZFHX4 // zinc finger homeobox 4 // 8q21.11 // 79776 /// ENST00000458716 //	ZFHX4	0.0128792	0.0128792	2.35529	2.35529	KiCa up vs Ctrl	9.12486	4.45508	4.88235	1
12163	7976080	NM_003608 // GPR65 // G protein-coupled receptor 65 // 14q31-q32.1 // 8477 /// ENST0000	GPR65	0.0107135	0.0107135	2.35189	2.35189	KiCa up vs Ctrl	9.78898	4.44006	4.53578	1
25674	8111666	ENST00000410811 // RNU6-1190P // RNA, U6 small nuclear 1190, pseudogene // --- // ---	RNU6-1190P	0.047008	0.047008	2.34626	2.34626	KiCa up vs Ctrl	5.12795	4.41523	8.61013	1
29987	8151686	NM_005941 // MMP16 // matrix metallopeptidase 16 (membrane-inserted) // 8q21.3 // 4325	MMP16	0.0261287	0.0261287	2.34473	2.34473	KiCa up vs Ctrl	6.80186	4.40848	6.48129	1
14235	7997164	ENST00000362431 // RNU6-208P // RNA, U6 small nuclear 208, pseudogene // --- // ---	RNU6-208P	0.0270584	0.0270584	2.33617	2.33617	KiCa up vs Ctrl	6.69598	4.37074	6.52741	1
30395	8155572	ENST00000380888 // FLJ45832 // FLJ45832 protein // 20q11.1 // 400841 /// AK127732 // FL	FLJ45832	0.0103823	0.0103823	2.33456	2.33456	KiCa up vs Ctrl	9.90486	4.36361	4.40553	1
30389	8155547	NR_024496 // PTGER4P2-CDK2AP2P2 // PTGER4P2-CDK2AP2P2 readthrough transcribed pseudogen	PTGER4P2-CDK2AP2P2	0.0337369	0.0337369	2.33454	2.33454	KiCa up vs Ctrl	6.04644	4.36351	7.21665	1
32171	8172254	NM_024689 // CXorf36 // chromosome X open reading frame 36 // Xp11.3 // 79742 /// NM_17	CXorf36	0.0414404	0.0414404	2.33293	2.33293	KiCa up vs Ctrl	5.46891	4.35643	7.96581	1
10419	7958202	NM_001173982 // CHST11 // carbohydrate (chondroitin 4) sulfotransferase 11 // 12q // 50	CHST11	0.000906073	0.000906073	2.33219	2.33219	KiCa up vs Ctrl	21.6358	4.35316	2.01202	1
30064	8152355	NM_001099743 // SYBU // syntabulin (syntaxin-interacting) // 8q23.2 // 55638 /// NM_001	SYBU	0.000707766	0.000707766	2.32999	2.32999	KiCa up vs Ctrl	23.1819	4.34348	1.87365	1
8729	7942255	NM_001012503 // KRTAP5-7 // keratin associated protein 5-7 // 11q13.4 // 440050 /// AB1	KRTAP5-7	0.046543	0.046543	2.32898	2.32898	KiCa up vs Ctrl	5.15448	4.33901	8.41793	1
10201	7955908	NM_001184976 // NCKAP1L // NCK-associated protein 1-like // 12q13.1 // 3071 /// NM_0053	NCKAP1L	0.0251473	0.0251473	2.32454	2.32454	KiCa up vs Ctrl	6.91871	4.31945	6.24314	1
30370	8155458	D14041 // RBPJ // recombination signal binding protein for immunoglobulin kappa J regio	RBPJ	0.00171621	0.00171621	2.32009	2.32009	KiCa up vs Ctrl	17.9783	4.29984	2.39169	1
26615	8120300	NM_001281747 // MLIP // muscular LMNA-interacting protein // 6p12.1 // 90523 /// NM_138	MLIP	0.0127001	0.0127001	2.31918	2.31918	KiCa up vs Ctrl	9.17447	4.29585	4.6824	1
8416	7939341	NM_000610 // CD44 // CD44 molecule (Indian blood group) // 11p13 // 960 /// NM_00100138	CD44	0.043832	0.043832	2.31667	2.31667	KiCa up vs Ctrl	5.31595	4.28478	8.06024	1
16110	8016429	ENST00000384576 // RNU6-1152P // RNA, U6 small nuclear 1152, pseudogene // --- // ---	RNU6-1152P	0.0369877	0.0369877	2.31659	2.31659	KiCa up vs Ctrl	5.78482	4.28442	7.40632	1
14488	7999614	NR_036447 // PKD1P1 // polycystic kidney disease 1 (autosomal dominant) pseudogene 1 //	PKD1P1	0.0042907	0.0042907	2.31505	2.31505	KiCa up vs Ctrl	13.4962	4.27765	3.16953	1
17877	8034151	NM_020812 // DOCK6 // dedicator of cytokinesis 6 // 19p13.2 // 57572 /// XM_006722804 /	DOCK6	0.00221407	0.00221407	2.31395	2.31395	KiCa up vs Ctrl	16.6471	4.27282	2.5667	1
29554	8148317	NM_002467 // MYC // v-myc avian myelocytomatosis viral oncogene homolog // 8q24.21 // 4	MYC	0.00252016	0.00252016	2.31324	2.31324	KiCa up vs Ctrl	15.9964	4.26968	2.66915	1
12910	7982663	NM_001211 // BUB1B // BUB1 mitotic checkpoint serine/threonine kinase B // 15q15 // 701	BUB1B	0.000441878	0.000441878	2.30834	2.30834	KiCa up vs Ctrl	26.3535	4.24812	1.61198	1
26124	8115734	NM_005565 // LCP2 // lymphocyte cytosolic protein 2 (SH2 domain containing leukocyte pr	LCP2	0.0137105	0.0137105	2.30089	2.30089	KiCa up vs Ctrl	8.90504	4.21534	4.73366	1
8140	7936856	NM_001270764 // CHST15 // carbohydrate (N-acetylgalactosamine 4-sulfate 6-O) sulfotrans	CHST15	0.0310529	0.0310529	2.29709	2.29709	KiCa up vs Ctrl	6.28684	4.19867	6.6785	1
4967	7904452	NM_001100910 // FAM72B // family with sequence similarity 72, member B // 1p11.2 // 653	FAM72B	0.00929719	0.00929719	2.29129	2.29129	KiCa up vs Ctrl	10.3183	4.17315	4.04442	1
24632	8101429	NM_001130716 // PLAC8 // placenta-specific 8 // 4q21.22 // 51316 /// NM_016619 // PLAC8	PLAC8	0.0109981	0.0109981	2.29072	2.29072	KiCa up vs Ctrl	9.69283	4.17066	4.30283	1
5021	7904965	AB042555 // PDE4DIP // phosphodiesterase 4D interacting protein // 1q12 // 9659	PDE4DIP	0.0275569	0.0275569	2.29064	2.29064	KiCa up vs Ctrl	6.64102	4.1703	6.2796	1
22676	8082035	NM_001206924 // CD86 // CD86 molecule // 3q21 // 942 /// NM_001206925 // CD86 // CD86 m	CD86	0.0112203	0.0112203	2.28587	2.28587	KiCa up vs Ctrl	9.61985	4.14938	4.31335	1
22101	8075886	NM_000878 // IL2RB // interleukin 2 receptor, beta // 22q13.1 // 3560 /// ENST000002162	IL2RB	0.00171337	0.00171337	2.28392	2.28392	KiCa up vs Ctrl	17.9871	4.14081	2.3021	1
12545	7979824	NM_001102 // ACTN1 // actinin, alpha 1 // 14q24|14q22-q24 // 87 /// NM_001130004 // ACT	ACTN1	0.0249068	0.0249068	2.28369	2.28369	KiCa up vs Ctrl	6.9482	4.1398	5.95809	1
26346	8117583	NM_003509 // HIST1H2AI // histone cluster 1, H2ai // 6p22.1 // 8329 /// NM_003536 // HI	HIST1H2AI	0.000107892	0.000107892	2.27918	2.27918	KiCa up vs Ctrl	37.8598	4.12	1.08823	1
21393	8069150	NM_198690 // KRTAP10-9 // keratin associated protein 10-9 // 21q22.3 // 386676 /// ENST	KRTAP10-9	0.0179702	0.0179702	2.27854	2.27854	KiCa up vs Ctrl	7.98712	4.11717	5.15476	1
25748	8112376	NM_001267038 // CENPK // centromere protein K // 5q12.3 // 64105 /// NM_022145 // CENPK	CENPK	6.00596e-05	6.00596e-05	2.27502	2.27502	KiCa up vs Ctrl	43.6859	4.10174	0.938917	1
20795	8063444	NM_001193421 // TSHZ2 // teashirt zinc finger homeobox 2 // 20q13.2 // 128553 /// NM_17	TSHZ2	0.0229253	0.0229253	2.2649	2.2649	KiCa up vs Ctrl	7.20514	4.05736	5.6312	1
29024	8143448	NR_015392 // WEE2-AS1 // WEE2 antisense RNA 1 // 7q34 // 285962 /// ENST00000459753 //	WEE2-AS1	0.0213078	0.0213078	2.26183	2.26183	KiCa up vs Ctrl	7.43579	4.04391	5.43844	1
11616	7970954	NM_001195415 // DCLK1 // doublecortin-like kinase 1 // 13q13 // 9201 /// NM_004734 // D	DCLK1	0.0429187	0.0429187	2.26133	2.26133	KiCa up vs Ctrl	5.37313	4.04171	7.52208	1
10235	7956159	NM_001035267 // RPL41 // ribosomal protein L41 // 12q13 // 6171 /// ENST00000501597 //	RPL41	0.00499615	0.00499615	2.25948	2.25948	KiCa up vs Ctrl	12.8298	4.03362	3.14395	1
15067	8005679	ENST00000340196 // CCDC144CP // coiled-coil domain containing 144C, pseudogene // --- /	CCDC144CP	0.0208789	0.0208789	2.25926	2.25926	KiCa up vs Ctrl	7.50053	4.03263	5.37646	1
25826	8112971	NM_001884 // HAPLN1 // hyaluronan and proteoglycan link protein 1 // 5q14.3 // 1404 ///	HAPLN1	0.0214068	0.0214068	2.25904	2.25904	KiCa up vs Ctrl	7.42107	4.03171	5.43278	1
8722	7942123	NM_053056 // CCND1 // cyclin D1 // 11q13 // 595 /// XM_006718653 // CCND1 // cyclin D1	CCND1	0.00478909	0.00478909	2.25898	2.25898	KiCa up vs Ctrl	5.07845	4.03143	7.9383	1
25582	8110668	ENST00000410601 // RNU6-705P // RNA, U6 small nuclear 705, pseudogene // --- // ---	RNU6-705P	0.0127102	0.0127102	2.2529	2.2529	KiCa up vs Ctrl	9.17166	4.00481	4.3665	1
9103	7945801	NR_002982 // SNORA54 // small nucleolar RNA, H/ACA box 54 // 11p15.4 // 677833 /// ENST	SNORA54	0.00250831	0.00250831	2.24791	2.24791	KiCa up vs Ctrl	16.0198	3.98299	2.4863	1
28569	8139125	ENST00000390345 // TRGV4 // T cell receptor gamma variable 4 // --- // --- /// ENST0000	TRGV4	0.0211804	0.0211804	2.24755	2.24755	KiCa up vs Ctrl	7.45485	3.98138	5.34066	1
5124	7905731	ENST00000475373 // UBAP2L // ubiquitin associated protein 2-like // 1q21.3 // 9898	UBAP2L	0.00858005	0.00858005	2.24553	2.24553	KiCa up vs Ctrl	10.6249	3.97256	3.7389	1
10080	7954655	NM_001257144 // DDX11 // DEAD/H (Asp-Glu-Ala-Asp/His) box helicase 11 // 12p11 // 1663	DDX11	0.000177871	0.000177871	2.24119	2.24119	KiCa up vs Ctrl	33.4019	3.95358	1.18364	1
23572	8091523	NM_176894 // P2RY13 // purinergic receptor P2Y, G-protein coupled, 13 // 3q24 // 53829	P2RY13	0.0188846	0.0188846	2.24063	2.24063	KiCa up vs Ctrl	7.82441	3.95112	5.04974	1
21806	8073072	NM_152426 // APOBEC3D // apolipoprotein B mRNA editing enzyme, catalytic polypeptide-li	APOBEC3D	2.61463e-06	2.61463e-06	2.23905	2.23905	KiCa up vs Ctrl	89.6639	3.94423	0.43989	1
25394	8108749	NR_001281 // PCDHB18 // protocadherin beta 18 pseudogene // 5q31 // 54660 /// ENST00000	PCDHB18	0.00387992	0.00387992	2.23896	2.23896	KiCa up vs Ctrl	13.9483	3.94384	2.82746	1
17600	8031238	NM_001278426 // LILRB4 // leukocyte immunoglobulin-like receptor, subfamily B (with TM	LILRB4	0.00365176	0.00365176	2.23499	2.23499	KiCa up vs Ctrl	14.2252	3.92649	2.76024	1
13268	7986463	NM_024652 // LRRK1 // leucine-rich repeat kinase 1 // 15q26.3 // 79705 /// ENST00000388	LRRK1	0.00735807	0.00735807	2.23461	2.23461	KiCa up vs Ctrl	11.2264	3.9248	3.49604	1
9129	7945991	NM_030774 // OR51E2 // olfactory receptor, family 51, subfamily E, member 2 // 11p15 //	OR51E2	0.015546	0.015546	2.2329	2.2329	KiCa up vs Ctrl	8.4722	3.91735	4.62377	1
11629	7971122	ENST00000362406 // RNA5SP26 // RNA, 5S ribosomal pseudogene 26 // --- // ---	RNA5SP26	0.0362892	0.0362892	2.2323	2.2323	KiCa up vs Ctrl	5.8386	3.91472	6.7049	1
30617	8157727	NM_005294 // GPR21 // G protein-coupled receptor 21 // 9q33 // 2844 /// ENST00000373642	GPR21	0.00578538	0.00578538	2.22822	2.22822	KiCa up vs Ctrl	12.2072	3.89693	3.19233	1
10671	7961026	XM_006719171 // LOC728715 // ovostatin homolog 2-like // 12p13.31 // 728715 /// XM_0067	LOC728715	0.00137225	0.00137225	2.22556	2.22556	KiCa up vs Ctrl	19.2054	3.8853	2.02302	1
31209	8163629	NM_001244 // TNFSF8 // tumor necrosis factor (ligand) superfamily, member 8 // 9q33 //	TNFSF8	0.019642	0.019642	2.224	2.224	KiCa up vs Ctrl	7.69671	3.87848	5.03914	1
10077	7954631	NM_001271783 // FAR2 // fatty acyl CoA reductase 2 // 12p11.22 // 55711 /// NM_00127178	FAR2	0.016473	0.016473	2.22195	2.22195	KiCa up vs Ctrl	8.27652	3.86954	4.67533	1
21860	8073662	NM_001003828 // PARVB // parvin, beta // 22q13.2-q13.33 // 29780 /// NM_001243385 // PA	PARVB	0.0496807	0.0496807	2.22114	2.22114	KiCa up vs Ctrl	4.98145	3.86601	7.7608	1
17367	8029006	NM_001278599 // AXL // AXL receptor tyrosine kinase // 19q13.1 // 558 /// NM_001699 //	AXL	0.0214795	0.0214795	2.22113	2.22113	KiCa up vs Ctrl	7.41031	3.86598	5.21703	1
20888	8064415	NM_018354 // TMEM74B // transmembrane protein 74B // 20p13 // 55321 /// XM_006723586 //	TMEM74B	0.0261827	0.0261827	2.21793	2.21793	KiCa up vs Ctrl	6.79557	3.85201	5.66841	1
7339	7928308	NM_019058 // DDIT4 // DNA-damage-inducible transcript 4 // 10q22.1 // 54541 /// ENST000	DDIT4	0.0486741	0.0486741	2.21313	2.21313	KiCa up vs Ctrl	5.03547	3.83108	7.60818	1
9694	7951036	NR_003033 // SNORD5 // small nucleolar RNA, C/D box 5 // 11q21 // 692072 /// ENST000004	SNORD5	0.0248789	0.0248789	2.20935	2.20935	KiCa up vs Ctrl	6.95164	3.81465	5.48741	1
24590	8100994	NM_002089 // CXCL2 // chemokine (C-X-C motif) ligand 2 // 4q21 // 2920 /// ENST00000296	CXCL2	0.0334467	0.0334467	2.20908	2.20908	KiCa up vs Ctrl	6.0713	3.81343	6.28108	1
7621	7931353	NM_006504 // PTPRE // protein tyrosine phosphatase, receptor type, E // 10q26 // 5791 /	PTPRE	0.0208445	0.0208445	2.20283	2.20283	KiCa up vs Ctrl	7.50581	3.78624	5.04441	1
28059	8134263	NM_000089 // COL1A2 // collagen, type I, alpha 2 // 7q22.1 // 1278 /// ENST00000297268	COL1A2	0.0487119	0.0487119	2.20088	2.20088	KiCa up vs Ctrl	5.03341	3.77773	7.50531	1
11694	7971653	ENST00000235290 // MIR15A // microRNA 15a // 13q14.2 // 406948 /// ENST00000433070 // M	MIR15A	0.0132193	0.0132193	2.20066	2.20066	KiCa up vs Ctrl	9.03291	3.77677	4.18112	1
7878	7933872	NM_000399 // EGR2 // early growth response 2 // 10q21.1 // 1959 /// NM_001136177 // EGR	EGR2	0.046037	0.046037	2.19786	2.19786	KiCa up vs Ctrl	5.18373	3.76462	7.26238	1
21773	8072735	NM_001136540 // APOL1 // apolipoprotein L, 1 // 22q13.1 // 8542 /// NM_001136541 // APO	APOL1	0.0445007	0.0445007	2.19763	2.19763	KiCa up vs Ctrl	5.275	3.76359	7.13475	1
5935	7914214	NR_002976 // SNORA44 // small nucleolar RNA, H/ACA box 44 // 1p35.3 // 677825 /// ENST0	SNORA44	0.0398876	0.0398876	2.19571	2.19571	KiCa up vs Ctrl	5.57415	3.75526	6.73692	1
13016	7983910	NM_020980 // AQP9 // aquaporin 9 // 15q // 366 /// ENST00000219919 // AQP9 // aquaporin	AQP9	0.0151109	0.0151109	2.19394	2.19394	KiCa up vs Ctrl	8.56898	3.74756	4.37341	1
9050	7945262	NM_001205329 // JAM3 // junctional adhesion molecule 3 // 11q25 // 83700 /// NM_032801	JAM3	0.0345695	0.0345695	2.19206	2.19206	KiCa up vs Ctrl	5.97659	3.7394	6.25675	1
12674	7981181	NR_003002 // SCARNA13 // small Cajal body-specific RNA 13 // 14q32.12 // 677768 /// NR_	SCARNA13	0.00950391	0.00950391	2.19091	2.19091	KiCa up vs Ctrl	10.2351	3.73438	3.64858	1
25389	8108724	NM_018930 // PCDHB10 // protocadherin beta 10 // 5q31 // 56126 /// ENST00000239446 // P	PCDHB10	0.0283379	0.0283379	2.18928	2.18928	KiCa up vs Ctrl	6.55731	3.72731	5.6842	1
30093	8152668	NM_014109 // ATAD2 // ATPase family, AAA domain containing 2 // 8q24.13 // 29028 /// EN	ATAD2	0.000129401	0.000129401	2.18905	2.18905	KiCa up vs Ctrl	36.1867	3.72631	1.02974	1
22634	8081564	NM_005816 // CD96 // CD96 molecule // 3q13.13-q13.2 // 10225 /// NM_198196 // CD96 // C	CD96	0.00765288	0.00765288	2.18713	2.18713	KiCa up vs Ctrl	11.0708	3.71797	3.35836	1
29094	8144036	NM_005431 // XRCC2 // X-ray repair complementing defective repair in Chinese hamster ce	XRCC2	0.000737798	0.000737798	2.18525	2.18525	KiCa up vs Ctrl	22.9164	3.70981	1.61885	1
5677	7911349	ENST00000411249 // RNU6-1199P // RNA, U6 small nuclear 1199, pseudogene // --- // ---	RNU6-1199P	0.0236752	0.0236752	2.18234	2.18234	KiCa up vs Ctrl	7.10483	3.69716	5.20373	1
8766	7942592	NR_000005 // SNORD15A // small nucleolar RNA, C/D box 15A // 11q13.4 // 6079 /// ENST00	SNORD15A	0.0105543	0.0105543	2.17807	2.17807	KiCa up vs Ctrl	9.84415	3.67861	3.73684	1
29571	8148501	NM_032611 // PTP4A3 // protein tyrosine phosphatase type IVA, member 3 // 8q24.3 // 111	PTP4A3	0.0206	0.0206	2.17789	2.17789	KiCa up vs Ctrl	7.54352	3.67783	4.87548	1
20547	8060940	NM_001199897 // LAMP5 // lysosomal-associated membrane protein family, member 5 // 20p1	LAMP5	0.0233946	0.0233946	2.17513	2.17513	KiCa up vs Ctrl	7.1419	3.66588	5.13293	1
29500	8147777	NM_001256099 // CTHRC1 // collagen triple helix repeat containing 1 // 8q22.3 // 115908	CTHRC1	0.0104104	0.0104104	2.17131	2.17131	KiCa up vs Ctrl	9.89485	3.64929	3.68807	1
20529	8060745	NM_001270691 // SMOX // spermine oxidase // 20p13 // 54498 /// NM_175839 // SMOX // spe	SMOX	0.00229687	0.00229687	2.16967	2.16967	KiCa up vs Ctrl	16.4609	3.64218	2.21263	1
13211	7985829	NM_001113378 // FANCI // Fanconi anemia, complementation group I // 15q26.1 // 55215 //	FANCI	0.000270816	0.000270816	2.16672	2.16672	KiCa up vs Ctrl	29.985	3.62939	1.2104	1
18490	8039829	NM_001291695 // KIR2DS2 // killer cell immunoglobulin-like receptor, two domains, short	KIR2DS2	0.0452075	0.0452075	2.16452	2.16452	KiCa up vs Ctrl	5.23254	3.61989	6.91803	1
13751	7991777	NM_001008393 // C4orf46 // chromosome 4 open reading frame 46 // 4q32.1 // 201725 /// E	C4orf46	0.022924	0.022924	2.16198	2.16198	KiCa up vs Ctrl	7.20532	3.60886	5.00861	1
8723	7942135	NM_018043 // ANO1 // anoctamin 1, calcium activated chloride channel // 11q13.3 // 5510	ANO1	0.0215963	0.0215963	2.15951	2.15951	KiCa up vs Ctrl	7.39311	3.59818	4.86693	1
28568	8139121	ENST00000390346 // TRGV3 // T cell receptor gamma variable 3 // --- // --- /// ENST0000	TRGV3	0.0278421	0.0278421	2.15889	2.15889	KiCa up vs Ctrl	6.61012	3.59552	5.43941	1
8934	7944152	NM_001558 // IL10RA // interleukin 10 receptor, alpha // 11q23 // 3587 /// NR_026691 //	IL10RA	0.0140442	0.0140442	2.15876	2.15876	KiCa up vs Ctrl	8.8213	3.59493	4.07528	1
6681	7921821	NM_005099 // ADAMTS4 // ADAM metallopeptidase with thrombospondin type 1 motif, 4 // 1q	ADAMTS4	0.0209053	0.0209053	2.15843	2.15843	KiCa up vs Ctrl	7.49651	3.59353	4.7936	1
25815	8112894	ENST00000384047 // RNU6-211P // RNA, U6 small nuclear 211, pseudogene // --- // --- ///	RNU6-211P	0.036466	0.036466	2.15531	2.15531	KiCa up vs Ctrl	5.82487	3.57999	6.14605	1
27647	8130565	ENST00000516179 // RNU4ATAC18P // RNA, U4atac small nuclear 18, pseudogene // --- // --	RNU4ATAC18P	0.0292624	0.0292624	2.15461	2.15461	KiCa up vs Ctrl	6.46179	3.577	5.53561	1
6402	7919133	NM_000566 // FCGR1A // Fc fragment of IgG, high affinity Ia, receptor (CD64) // 1q21.2-	FCGR1A	0.0029039	0.0029039	2.15357	2.15357	KiCa up vs Ctrl	15.3036	3.57248	2.3344	1
29310	8146092	NM_002164 // IDO1 // indoleamine 2,3-dioxygenase 1 // 8p12-p11 // 3620 /// ENST00000253	IDO1	0.003443	0.003443	2.15355	2.15355	KiCa up vs Ctrl	14.4974	3.57241	2.46417	1
17419	8029536	NM_001645 // APOC1 // apolipoprotein C-I // 19q13.2 // 341 /// ENST00000586638 // APOC1	APOC1	0.000570581	0.000570581	2.15152	2.15152	KiCa up vs Ctrl	24.5951	3.56363	1.44892	1
9740	7951397	NM_001223 // CASP1 // caspase 1, apoptosis-related cysteine peptidase // 11q23 // 834 /	CASP1	0.00611035	0.00611035	2.15133	2.15133	KiCa up vs Ctrl	11.98	3.56281	2.97397	1
23486	8090591	NM_015103 // PLXND1 // plexin D1 // 3q22.1 // 23129 /// ENST00000324093 // PLXND1 // pl	PLXND1	0.0152556	0.0152556	2.14956	2.14956	KiCa up vs Ctrl	8.53641	3.55516	4.1647	1
18824	8043100	NM_021103 // TMSB10 // thymosin beta 10 // 2p11.2 // 9168 /// ENST00000233143 // TMSB10	TMSB10	0.0266466	0.0266466	2.14745	2.14745	KiCa up vs Ctrl	6.74233	3.54602	5.25934	1
28212	8135931	NR_024368 // LINC01000 // long intergenic non-protein coding RNA 1000 // 7q32.1 // 4024	LINC01000	0.0420897	0.0420897	2.14315	2.14315	KiCa up vs Ctrl	5.42633	3.52743	6.50059	1
27058	8124437	NM_021018 // HIST1H3F // histone cluster 1, H3f // 6p22.2 // 8968 /// AK314142 // HIST1	HIST1H3F	0.000160007	0.000160007	2.14196	2.14196	KiCa up vs Ctrl	34.3087	3.52231	1.02665	1
13325	7986947	NR_024074 // GOLGA8I // golgin A8 family, member I // 15q11.2 // 283796 /// ENST0000034	GOLGA8I	0.0475938	0.0475938	2.14088	2.14088	KiCa up vs Ctrl	5.09498	3.51767	6.90419	1
8253	7937952	NM_152430 // OR51E1 // olfactory receptor, family 51, subfamily E, member 1 // 11p15.4	OR51E1	0.0168529	0.0168529	2.13946	2.13946	KiCa up vs Ctrl	8.20014	3.51153	4.28227	1
6472	7919612	NM_001005464 // HIST2H3A // histone cluster 2, H3a // 1q21.2 // 333932 /// NM_001123375	HIST2H3A	0.011539	0.011539	2.13851	2.13851	KiCa up vs Ctrl	9.51815	3.50743	3.68499	1
20241	8057561	AF119892 // ZC3H15 // zinc finger CCCH-type containing 15 // 2q32.1 // 55854	ZC3H15	0.0191479	0.0191479	2.13767	2.13767	KiCa up vs Ctrl	7.77932	3.50378	4.50397	1
16973	8024966	NM_015414 // RPL36 // ribosomal protein L36 // 19p13.3 // 25873 /// NM_033643 // RPL36	RPL36	0.000360876	0.000360876	2.13755	2.13755	KiCa up vs Ctrl	27.8122	3.5033	1.25963	1
23101	8086344	NM_001171171 // CX3CR1 // chemokine (C-X3-C motif) receptor 1 // 3p21.3 // 1524 /// NM_	CX3CR1	0.00710278	0.00710278	2.137	2.137	KiCa up vs Ctrl	11.3674	3.50093	3.0798	1
27250	8126279	NM_018965 // TREM2 // triggering receptor expressed on myeloid cells 2 // 6p21.1 // 542	TREM2	0.000209865	0.000209865	2.13092	2.13092	KiCa up vs Ctrl	32.0229	3.4747	1.08507	1
8190	7937335	NM_003641 // IFITM1 // interferon induced transmembrane protein 1 // 11p15.5 // 8519 //	IFITM1	0.0487868	0.0487868	2.12904	2.12904	KiCa up vs Ctrl	5.02935	3.4666	6.89273	1
18730	8042306	ENST00000516605 // RNU6-100P // RNA, U6 small nuclear 100, pseudogene // --- // ---	RNU6-100P	0.0238966	0.0238966	2.12729	2.12729	KiCa up vs Ctrl	7.07595	3.45905	4.88846	1
11435	7969241	ENST00000362735 // RNY4P24 // RNA, Ro-associated Y4 pseudogene 24 // --- // ---	RNY4P24	0.0350909	0.0350909	2.1271	2.1271	KiCa up vs Ctrl	5.93388	3.45824	5.82796	1
27882	8132843	NM_001270890 // HAUS6 // HAUS augmin-like complex, subunit 6 // 9p22.1 // 54801 /// NM_	HAUS6	0.0427157	0.0427157	2.12705	2.12705	KiCa up vs Ctrl	5.38604	3.458	6.42031	1
26834	8122265	NM_001270507 // TNFAIP3 // tumor necrosis factor, alpha-induced protein 3 // 6q23 // 71	TNFAIP3	0.0194132	0.0194132	2.12348	2.12348	KiCa up vs Ctrl	7.73464	3.44263	4.45092	1
25414	8109001	NM_001127698 // SPINK5 // serine peptidase inhibitor, Kazal type 5 // 5q32 // 11005 ///	SPINK5	0.0138778	0.0138778	2.12306	2.12306	KiCa up vs Ctrl	8.86275	3.4408	3.88232	1
20546	8060897	NM_000933 // PLCB4 // phospholipase C, beta 4 // 20p12 // 5332 /// NM_001172646 // PLCB	PLCB4	0.0347875	0.0347875	2.12269	2.12269	KiCa up vs Ctrl	5.95864	3.43922	5.77182	1
26130	8115814	NM_001017995 // SH3PXD2B // SH3 and PX domains 2B // 5q35.1 // 285590 /// ENST000003116	SH3PXD2B	0.00346085	0.00346085	2.1223	2.1223	KiCa up vs Ctrl	14.4734	3.43756	2.37509	1
12748	7981779	ENST00000557009 // OR4Q1P // olfactory receptor, family 4, subfamily Q, member 1 pseudo	OR4Q1P	0.0418384	0.0418384	2.12159	2.12159	KiCa up vs Ctrl	5.44272	3.4345	6.31026	1
28836	8141459	NM_024637 // GAL3ST4 // galactose-3-O-sulfotransferase 4 // 7q22.1 // 79690 /// ENST000	GAL3ST4	1.50295e-05	1.50295e-05	2.11736	2.11736	KiCa up vs Ctrl	60.5195	3.41632	0.564499	1
5192	7906386	NM_152501 // PYHIN1 // pyrin and HIN domain family, member 1 // 1q23.1 // 149628 /// NM	PYHIN1	0.000445368	0.000445368	2.11351	2.11351	KiCa up vs Ctrl	26.298	3.39973	1.29277	1
9973	7953675	NM_024865 // NANOG // Nanog homeobox // 12p13.31 // 79923 /// ENST00000229307 // NANOG	NANOG	0.0312355	0.0312355	2.10705	2.10705	KiCa up vs Ctrl	6.2697	3.37198	5.37822	1
15219	8007071	NM_001254 // CDC6 // cell division cycle 6 // 17q21.3 // 990 /// ENST00000209728 // CDC	CDC6	0.000412936	0.000412936	2.10629	2.10629	KiCa up vs Ctrl	26.8348	3.36872	1.25535	1
30205	8154057	ENST00000365513 // RNA5SP279 // RNA, 5S ribosomal pseudogene 279 // --- // ---	RNA5SP279	0.0471055	0.0471055	2.10483	2.10483	KiCa up vs Ctrl	5.12243	3.36245	6.56417	1
19972	8054513	NR_027244 // LINC01106 // long intergenic non-protein coding RNA 1106 // 2q13 // 151009	LINC01106	0.0190191	0.0190191	2.10475	2.10475	KiCa up vs Ctrl	7.80128	3.36209	4.30967	1
23393	8089596	NM_001164496 // WDR52 // WD repeat domain 52 // 3q13.2 // 55779 /// ENST00000393845 //	WDR52	0.0391056	0.0391056	2.10391	2.10391	KiCa up vs Ctrl	5.62906	3.35849	5.96635	1
13226	7985999	ENST00000459938 // RN7SL417P // RNA, 7SL, cytoplasmic 417, pseudogene // --- // ---	RN7SL417P	0.0416324	0.0416324	2.10373	2.10373	KiCa up vs Ctrl	5.45624	3.35774	6.15395	1
31970	8170364	NM_001169122 // AFF2 // AF4/FMR2 family, member 2 // Xq28 // 2334 /// NM_001169123 // A	AFF2	0.0309906	0.0309906	2.10283	2.10283	KiCa up vs Ctrl	6.29272	3.35387	5.32977	1
17985	8035304	NM_004335 // BST2 // bone marrow stromal cell antigen 2 // 19p13.1 // 684 /// ENST00000	BST2	0.00603153	0.00603153	2.1024	2.1024	KiCa up vs Ctrl	12.0337	3.35201	2.78552	1
13963	7994109	NM_005030 // PLK1 // polo-like kinase 1 // 16p12.2 // 5347 /// ENST00000300093 // PLK1	PLK1	0.000347809	0.000347809	2.09902	2.09902	KiCa up vs Ctrl	28.0843	3.33752	1.18839	1
18652	8041508	NM_012413 // QPCT // glutaminyl-peptide cyclotransferase // 2p22.2 // 25797 /// ENST000	QPCT	0.043669	0.043669	2.0957	2.0957	KiCa up vs Ctrl	5.32605	3.32326	6.23964	1
10128	7955142	NM_000725 // CACNB3 // calcium channel, voltage-dependent, beta 3 subunit // 12q13 // 7	CACNB3	0.00528892	0.00528892	2.09444	2.09444	KiCa up vs Ctrl	12.5858	3.31789	2.63622	1
31079	8162260	ENST00000445529 // OR7E109P // olfactory receptor, family 7, subfamily E, member 109 ps	OR7E109P	0.0377367	0.0377367	2.09271	2.09271	KiCa up vs Ctrl	5.72852	3.31046	5.77891	1
24151	8097062	ENST00000411293 // RNU6-1054P // RNA, U6 small nuclear 1054, pseudogene // --- // ---	RNU6-1054P	0.0290018	0.0290018	2.09258	2.09258	KiCa up vs Ctrl	6.48833	3.30992	5.10134	1
26428	8118207	NR_002971 // SNORA38 // small nucleolar RNA, H/ACA box 38 // 6p21.33 // 677820 /// ENST	SNORA38	0.0366201	0.0366201	2.09005	2.09005	KiCa up vs Ctrl	5.81297	3.29907	5.67536	1
21084	8066254	ENST00000362582 // SNHG17 // small nucleolar RNA host gene 17 (non-protein coding) // -	SNHG17	0.0203631	0.0203631	2.08748	2.08748	KiCa up vs Ctrl	7.58059	3.28807	4.33749	1
6340	7918533	NM_000677 // ADORA3 // adenosine A3 receptor // 1p13.2 // 140 /// NM_001081976 // ADORA	ADORA3	0.0117458	0.0117458	2.08172	2.08172	KiCa up vs Ctrl	9.45395	3.26344	3.45194	1
10088	7954717	NM_001003398 // BICD1 // bicaudal D homolog 1 (Drosophila) // 12p11.2-p11.1 // 636 ///	BICD1	0.00329719	0.00329719	2.08139	2.08139	KiCa up vs Ctrl	14.6996	3.262	2.2191	1
25886	8113433	NM_001962 // EFNA5 // ephrin-A5 // 5q21 // 1946 /// ENST00000333274 // EFNA5 // ephrin-	EFNA5	0.0141143	0.0141143	2.08062	2.08062	KiCa up vs Ctrl	8.80401	3.25872	3.70141	1
17699	8031992	NR_028324 // LINC01002 // long intergenic non-protein coding RNA 1002 // 19p13.3 // 399	LINC01002	0.0328334	0.0328334	2.07779	2.07779	KiCa up vs Ctrl	6.12468	3.24664	5.30092	1
7812	7933204	NM_007021 // C10orf10 // chromosome 10 open reading frame 10 // 10q11.21 // 11067 /// E	C10orf10	0.0382895	0.0382895	2.07744	2.07744	KiCa up vs Ctrl	5.68783	3.24512	5.70537	1
13038	7984079	NM_000366 // TPM1 // tropomyosin 1 (alpha) // 15q22.1 // 7168 /// NM_001018005 // TPM1	TPM1	0.0219803	0.0219803	2.07712	2.07712	KiCa up vs Ctrl	7.33739	3.24377	4.42088	1
14573	8000687	NM_015092 // SMG1 // SMG1 phosphatidylinositol 3-kinase-related kinase // 16p12.3 // 23	SMG1	0.0191206	0.0191206	2.07424	2.07424	KiCa up vs Ctrl	7.78395	3.23146	4.15144	1
24604	8101131	NM_005409 // CXCL11 // chemokine (C-X-C motif) ligand 11 // 4q21.2 // 6373 /// ENST0000	CXCL11	0.000200238	0.000200238	2.07422	2.07422	KiCa up vs Ctrl	32.4098	3.23136	0.997033	1
24457	8099817	AF289565 // KLF3-AS1 // KLF3 antisense RNA 1 // 4p14 // 79667 /// NR_026804 // KLF3-AS1	KLF3-AS1	0.00746168	0.00746168	2.07245	2.07245	KiCa up vs Ctrl	11.1709	3.22382	2.88591	1
30020	8151987	ENST00000384648 // RNU6-748P // RNA, U6 small nuclear 748, pseudogene // --- // ---	RNU6-748P	0.0414629	0.0414629	2.07189	2.07189	KiCa up vs Ctrl	5.46742	3.22142	5.89202	1
26099	8115490	NM_033274 // ADAM19 // ADAM metallopeptidase domain 19 // 5q33.3 // 8728 /// XM_0052660	ADAM19	0.000798452	0.000798452	2.07085	2.07085	KiCa up vs Ctrl	22.4176	3.21698	1.43502	1
30913	8160912	AK090398 // C9orf131 // chromosome 9 open reading frame 131 // 9p13.3 // 138724	C9orf131	0.0362604	0.0362604	2.06884	2.06884	KiCa up vs Ctrl	5.84085	3.20843	5.49309	1
24306	8098423	NM_018248 // NEIL3 // nei endonuclease VIII-like 3 (E. coli) // 4q34.3 // 55247 /// ENS	NEIL3	2.72802e-05	2.72802e-05	2.06874	2.06874	KiCa up vs Ctrl	52.6997	3.20797	0.608727	1
5485	7909708	NM_016343 // CENPF // centromere protein F, 350/400kDa // 1q41 // 1063 /// ENST00000366	CENPF	0.00197687	0.00197687	2.0666	2.0666	KiCa up vs Ctrl	17.2308	3.19884	1.85647	1
22546	8080985	ENST00000411315 // RNU2-64P // RNA, U2 small nuclear 64, pseudogene // --- // ---	RNU2-64P	0.0355199	0.0355199	2.06567	2.06567	KiCa up vs Ctrl	5.89932	3.19488	5.41568	1
12225	7976726	ENST00000553771 // EVL // Enah/Vasp-like // 14q32.2 // 51466 /// ENST00000553875 // EVL	EVL	5.56537e-05	5.56537e-05	2.06506	2.06506	KiCa up vs Ctrl	44.4952	3.1923	0.717448	1
24935	8104131	NR_038377 // MGC39584 // uncharacterized LOC441058 // --- // 441058	MGC39584	0.0427246	0.0427246	2.064	2.064	KiCa up vs Ctrl	5.38547	3.18777	5.91921	1
14934	8004255	NM_181844 // BCL6B // B-cell CLL/lymphoma 6, member B // 17p13.1 // 255877 /// ENST0000	BCL6B	0.000702405	0.000702405	2.06385	2.06385	KiCa up vs Ctrl	23.2308	3.18715	1.37195	1
12880	7982350	NM_001277308 // GOLGA8O // golgin A8 family, member O // 15q13.3 // 728047 /// NM_00128	GOLGA8O	0.0180062	0.0180062	2.06291	2.06291	KiCa up vs Ctrl	7.98052	3.18312	3.98862	1
20107	8055639	AK098835 // ZEB2 // zinc finger E-box binding homeobox 2 // 2q22.3 // 9839	ZEB2	0.0145814	0.0145814	2.05875	2.05875	KiCa up vs Ctrl	8.69144	3.1654	3.64197	1
20550	8060963	NM_003081 // SNAP25 // synaptosomal-associated protein, 25kDa // 20p12-p11.2 // 6616 //	SNAP25	0.00386804	0.00386804	2.05773	2.05773	KiCa up vs Ctrl	13.9623	3.16104	2.26399	1
28564	8139100	BC017861 // TARP // TCR gamma alternate reading frame protein // 7p15-p14 // 445347 ///	TARP	0.0124776	0.0124776	2.05685	2.05685	KiCa up vs Ctrl	9.23731	3.15733	3.41802	1
13705	7991406	NM_001267580 // PRC1 // protein regulator of cytokinesis 1 // 15q26.1 // 9055 /// NM_00	PRC1	0.00330482	0.00330482	2.04964	2.04964	KiCa up vs Ctrl	14.6888	3.12662	2.12858	1
25656	8111387	NM_030955 // ADAMTS12 // ADAM metallopeptidase with thrombospondin type 1 motif, 12 //	ADAMTS12	0.00487839	0.00487839	2.04946	2.04946	KiCa up vs Ctrl	12.9328	3.12587	2.417	1
10252	7956301	NM_002332 // LRP1 // low density lipoprotein receptor-related protein 1 // 12q13.3 // 4	LRP1	0.0155247	0.0155247	2.04912	2.04912	KiCa up vs Ctrl	8.47684	3.12443	3.68584	1
11521	7969986	NM_001145645 // TNFSF13B // tumor necrosis factor (ligand) superfamily, member 13b // 1	TNFSF13B	0.00119475	0.00119475	2.04879	2.04879	KiCa up vs Ctrl	19.9938	3.12304	1.562	1
20623	8061579	NM_012112 // TPX2 // TPX2, microtubule-associated // 20q11.2 // 22974 /// ENST000003004	TPX2	0.000309877	0.000309877	2.04832	2.04832	KiCa up vs Ctrl	28.9496	3.12105	1.0781	1
13508	7989309	ENST00000362642 // RNU6-212P // RNA, U6 small nuclear 212, pseudogene // --- // ---	RNU6-212P	0.00155747	0.00155747	2.04372	2.04372	KiCa up vs Ctrl	18.5039	3.10149	1.67613	1
6351	7918657	NM_001193431 // PTPN22 // protein tyrosine phosphatase, non-receptor type 22 (lymphoid)	PTPN22	0.0229534	0.0229534	2.04365	2.04365	KiCa up vs Ctrl	7.20131	3.10119	4.30643	1
19528	8049957	AK095698 // FLJ38379 // uncharacterized FLJ38379 // 2q37.3 // 285097 /// AK126530 // FL	FLJ38379	0.0271342	0.0271342	2.03964	2.03964	KiCa up vs Ctrl	6.68754	3.08418	4.61183	1
24411	8099393	ENST00000410250 // RNA5SP156 // RNA, 5S ribosomal pseudogene 156 // --- // ---	RNA5SP156	0.0384267	0.0384267	2.03288	2.03288	KiCa up vs Ctrl	5.67785	3.05549	5.38142	1
27135	8124940	NR_003140 // SNORD117 // small nucleolar RNA, C/D box 117 // 6p21.33 // 692233 /// ENST	SNORD117	0.0437051	0.0437051	2.03177	2.03177	KiCa up vs Ctrl	5.3238	3.05081	5.73052	1
24912	8103932	NM_024629 // CENPU // centromere protein U // 4q35.1 // 79682 /// NR_104593 // CENPU //	CENPU	0.0103904	0.0103904	2.03048	2.03048	KiCa up vs Ctrl	9.90197	3.04534	3.07549	1
9271	7947189	NM_030771 // CCDC34 // coiled-coil domain containing 34 // 11p14.1 // 91057 /// NM_0806	CCDC34	0.0158108	0.0158108	2.03013	2.03013	KiCa up vs Ctrl	8.41488	3.04387	3.61725	1
14398	7998823	AF111845 // PDPK1 // 3-phosphoinositide dependent protein kinase 1 // 16p13.3 // 5170	PDPK1	0.019117	0.019117	2.0298	2.0298	KiCa up vs Ctrl	7.78458	3.04245	3.9083	1
14401	7998841	AF111845 // PDPK1 // 3-phosphoinositide dependent protein kinase 1 // 16p13.3 // 5170	PDPK1	0.019117	0.019117	2.0298	2.0298	KiCa up vs Ctrl	7.78458	3.04245	3.9083	1
24577	8100870	NM_014243 // ADAMTS3 // ADAM metallopeptidase with thrombospondin type 1 motif, 3 // 4q	ADAMTS3	0.00296937	0.00296937	2.02934	2.02934	KiCa up vs Ctrl	15.1965	3.04052	2.00081	1
15895	8014257	ENST00000361112 // SLFN12L // schlafen family member 12-like // 17q12 // 100506736 ///	SLFN12L	9.07354e-05	9.07354e-05	2.02832	2.02832	KiCa up vs Ctrl	39.5114	3.03621	0.768439	1
18416	8039196	ENST00000440558 // LILRB3 // leukocyte immunoglobulin-like receptor, subfamily B (with	LILRB3	0.00163067	0.00163067	2.02827	2.02827	KiCa up vs Ctrl	18.2539	3.03598	1.6632	1
22119	8076056	NM_001894 // CSNK1E // casein kinase 1, epsilon // 22q13.1 // 1454 /// NM_152221 // CSN	CSNK1E	0.000630562	0.000630562	2.02688	2.02688	KiCa up vs Ctrl	23.9319	3.0301	1.26614	1
23570	8091511	NM_001081455 // P2RY14 // purinergic receptor P2Y, G-protein coupled, 14 // 3q24-q25.1	P2RY14	0.0400533	0.0400533	2.02614	2.02614	KiCa up vs Ctrl	5.56268	3.02697	5.44156	1
10513	7959251	NM_002562 // P2RX7 // purinergic receptor P2X, ligand-gated ion channel, 7 // 12q24 //	P2RX7	0.0249719	0.0249719	2.0238	2.0238	KiCa up vs Ctrl	6.94018	3.01708	4.34727	1
25030	8105061	AF116653 // FYB // FYN binding protein // 5p13.1 // 2533	FYB	0.00405117	0.00405117	2.02305	2.02305	KiCa up vs Ctrl	13.7531	3.0139	2.19143	1
15956	8014974	NM_001067 // TOP2A // topoisomerase (DNA) II alpha 170kDa // 17q21-q22 // 7153 /// ENST	TOP2A	0.0142826	0.0142826	2.02074	2.02074	KiCa up vs Ctrl	8.76294	3.00413	3.42822	1
9013	7944931	NM_001145290 // SLC37A2 // solute carrier family 37 (glucose-6-phosphate transporter),	SLC37A2	0.00728981	0.00728981	2.02071	2.02071	KiCa up vs Ctrl	11.2635	3.004	2.66701	1
7006	7925062	NM_020808 // SIPA1L2 // signal-induced proliferation-associated 1 like 2 // 1q42.2 // 5	SIPA1L2	0.0232888	0.0232888	2.0202	2.0202	KiCa up vs Ctrl	7.15602	3.00187	4.19488	1
31607	8167573	NM_001040663 // GAGE1 // G antigen 1 // Xp11.23 // 2543 /// NM_001098405 // GAGE12F //	GAGE1	0.0434992	0.0434992	2.01993	2.01993	KiCa up vs Ctrl	5.33661	3.00073	5.62291	1
18342	8038624	NM_001290149 // C19orf48 // chromosome 19 open reading frame 48 // 19q13.33 // 84798 //	C19orf48	0.0212819	0.0212819	2.01138	2.01138	KiCa up vs Ctrl	7.43965	2.9646	3.98487	1
28317	8136940	NM_001130025 // FAM115C // family with sequence similarity 115, member C // 7q35 // 285	FAM115C	0.020143	0.020143	2.00816	2.00816	KiCa up vs Ctrl	7.61548	2.95104	3.87505	1
29926	8151334	NM_005098 // MSC // musculin // 8q21 // 9242 /// ENST00000325509 // MSC // musculin //	MSC	0.0348919	0.0348919	2.00652	2.00652	KiCa up vs Ctrl	5.95009	2.94412	4.94802	1
24122	8096777	ENST00000383874 // RNU6-431P // RNA, U6 small nuclear 431, pseudogene // --- // ---	RNU6-431P	0.00246809	0.00246809	2.00492	2.00492	KiCa up vs Ctrl	16.1002	2.93738	1.82444	1
15495	8009844	NM_001015002 // LLGL2 // lethal giant larvae homolog 2 (Drosophila) // 17q25.1 // 3993	LLGL2	0.000367396	0.000367396	0.499924	-2.0003	KiCa down vs Ctrl	27.6808	2.91794	1.05414	1
15208	8006940	NM_001030002 // GRB7 // growth factor receptor-bound protein 7 // 17q12 // 2886 /// NM_	GRB7	0.000932176	0.000932176	0.499402	-2.0024	KiCa down vs Ctrl	21.4629	2.92675	1.36363	1
19934	8054077	NM_005735 // ACTR1B // ARP1 actin-related protein 1 homolog B, centractin beta (yeast)	ACTR1B	0.0150987	0.0150987	0.498787	-2.00486	KiCa down vs Ctrl	8.57175	2.93715	3.42654	1
4757	7902308	NM_003838 // FPGT // fucose-1-phosphate guanylyltransferase // 1p31.1 // 8790 /// ENST0	FPGT	0.024521	0.024521	0.498627	-2.00551	KiCa down vs Ctrl	6.99623	2.93985	4.20204	1
19124	8045587	NM_001278579 // ACVR2A // activin A receptor, type IIA // 2q22.3 // 92 /// NM_001278580	ACVR2A	0.0269177	0.0269177	0.498444	-2.00624	KiCa down vs Ctrl	6.71171	2.94296	4.38481	1
26576	8119926	NM_018426 // TMEM63B // transmembrane protein 63B // 6p21.1 // 55362 /// XM_005249217 /	TMEM63B	0.0295584	0.0295584	0.498308	-2.00679	KiCa down vs Ctrl	6.43198	2.94527	4.5791	1
16865	8023868	NR_024484 // LINC00909 // long intergenic non-protein coding RNA 909 // 18q22.3 // 4006	LINC00909	0.00456528	0.00456528	0.498161	-2.00738	KiCa down vs Ctrl	13.2221	2.94776	2.22942	1
14841	8003322	NM_000101 // CYBA // cytochrome b-245, alpha polypeptide // 16q24 // 1535 /// ENST00000	CYBA	0.00552081	0.00552081	0.497559	-2.00981	KiCa down vs Ctrl	12.4039	2.958	2.38474	1
26508	8119109	NM_001286635 // C6orf89 // chromosome 6 open reading frame 89 // 6p21.2 // 221477 /// N	C6orf89	0.04151	0.04151	0.497543	-2.00988	KiCa down vs Ctrl	5.46431	2.95828	5.41382	1
22042	8075322	NM_001037666 // GATSL3 // GATS protein-like 3 // 22q12 // 652968 /// ENST00000404953 //	GATSL3	0.0234165	0.0234165	0.497523	-2.00996	KiCa down vs Ctrl	7.13899	2.9586	4.14429	1
5853	7913242	NM_024544 // MUL1 // mitochondrial E3 ubiquitin protein ligase 1 // 1p36.12 // 79594 //	MUL1	0.0279827	0.0279827	0.497436	-2.01031	KiCa down vs Ctrl	6.59503	2.9601	4.48838	1
31203	8163548	NM_138424 // KIF12 // kinesin family member 12 // 9q32 // 113220 /// XM_005251683 // KI	KIF12	0.0143911	0.0143911	0.497351	-2.01065	KiCa down vs Ctrl	8.73678	2.96155	3.38975	1
15441	8009301	NM_002737 // PRKCA // protein kinase C, alpha // 17q22-q23.2 // 5578 /// ENST0000041336	PRKCA	0.0326736	0.0326736	0.49726	-2.01102	KiCa down vs Ctrl	6.13879	2.96309	4.82684	1
16505	8020423	NM_020774 // MIB1 // mindbomb E3 ubiquitin protein ligase 1 // 18q11.2 // 57534 /// ENS	MIB1	0.0468893	0.0468893	0.496796	-2.0129	KiCa down vs Ctrl	5.13469	2.97102	5.78616	1
29855	8150797	NM_015941 // ATP6V1H // ATPase, H+ transporting, lysosomal 50/57kDa, V1 subunit H // 8q	ATP6V1H	0.0219006	0.0219006	0.496204	-2.0153	KiCa down vs Ctrl	7.34885	2.98115	4.05662	1
31842	8169365	NM_017698 // TMEM164 // transmembrane protein 164 // Xq22.3 // 84187 /// NM_032227 // T	TMEM164	0.0270593	0.0270593	0.495905	-2.01651	KiCa down vs Ctrl	6.69588	2.98628	4.45988	1
7495	7929882	NM_017893 // SEMA4G // sema domain, immunoglobulin domain (Ig), transmembrane domain (T	SEMA4G	0.0286509	0.0286509	0.495753	-2.01713	KiCa down vs Ctrl	6.52455	2.9889	4.581	1
27367	8127502	NR_026807 // LINC00472 // long intergenic non-protein coding RNA 472 // 6q13 // 79940 /	LINC00472	0.0304782	0.0304782	0.495288	-2.01903	KiCa down vs Ctrl	6.34162	2.99689	4.72575	1
26021	8114658	NM_001079812 // DIAPH1 // diaphanous-related formin 1 // 5q31 // 1729 /// NM_005219 //	DIAPH1	0.0318112	0.0318112	0.49525	-2.01918	KiCa down vs Ctrl	6.21642	2.99755	4.82198	1
27694	8130988	NM_018452 // TMEM242 // transmembrane protein 242 // 6q25.3 // 729515 /// ENST000004007	TMEM242	0.00699523	0.00699523	0.494437	-2.0225	KiCa down vs Ctrl	11.4286	3.01159	2.63513	1
14808	8002999	NM_004483 // GCSH // glycine cleavage system protein H (aminomethyl carrier) // 16q23.2	GCSH	0.0430657	0.0430657	0.494319	-2.02299	KiCa down vs Ctrl	5.36382	3.01363	5.61843	1
8130	7936734	NM_000141 // FGFR2 // fibroblast growth factor receptor 2 // 10q26 // 2263 /// NM_00114	FGFR2	0.0407086	0.0407086	0.494183	-2.02354	KiCa down vs Ctrl	5.5179	3.01598	5.4658	1
19778	8052721	NM_000945 // PPP3R1 // protein phosphatase 3, regulatory subunit B, alpha // 2p15 // 55	PPP3R1	0.043172	0.043172	0.494042	-2.02412	KiCa down vs Ctrl	5.35712	3.01842	5.6344	1
13047	7984190	NM_016213 // TRIP4 // thyroid hormone receptor interactor 4 // 15q22.31 // 9325 /// XM_	TRIP4	0.0393677	0.0393677	0.493995	-2.02431	KiCa down vs Ctrl	5.61051	3.01923	5.38138	1
13800	7992396	NM_001018104 // FAHD1 // fumarylacetoacetate hydrolase domain containing 1 // 16p13.3 /	FAHD1	0.032521	0.032521	0.493191	-2.02761	KiCa down vs Ctrl	6.15235	3.03319	4.93014	1
24168	8097252	NM_001178007 // BBS12 // Bardet-Biedl syndrome 12 // 4q27 // 166379 /// NM_152618 // BB	BBS12	0.00738629	0.00738629	0.492733	-2.0295	KiCa down vs Ctrl	11.2112	3.04118	2.71263	1
4616	7900888	NM_014652 // IPO13 // importin 13 // 1p34.1 // 9670 /// XM_003846624 // IPO13 // import	IPO13	0.0264576	0.0264576	0.49231	-2.03124	KiCa down vs Ctrl	6.76388	3.04856	4.50712	1
15245	8007272	NM_001042532 // COASY // CoA synthase // 17q12-q21 // 80347 /// NM_025233 // COASY // C	COASY	0.000856741	0.000856741	0.49226	-2.03145	KiCa down vs Ctrl	21.9795	3.04945	1.38741	1
15947	8014871	ENST00000309862 // PGAP3 // post-GPI attachment to proteins 3 // 17q12 // 93210 /// ENS	PGAP3	0.0101214	0.0101214	0.491766	-2.03349	KiCa down vs Ctrl	9.99932	3.05809	3.0583	1
15727	8012823	NM_004589 // SCO1 // SCO1 cytochrome c oxidase assembly protein // 17p13.1 // 6341 ///	SCO1	0.0308437	0.0308437	0.491632	-2.03404	KiCa down vs Ctrl	6.30664	3.06043	4.85271	1
26242	8116835	NM_145655 // GCNT2 // glucosaminyl (N-acetyl) transferase 2, I-branching enzyme (I bloo	GCNT2	0.023106	0.023106	0.491397	-2.03501	KiCa down vs Ctrl	7.1806	3.06455	4.26783	1
4565	7900216	NM_001136275 // AKIRIN1 // akirin 1 // 1p34.3 // 79647 /// NM_024595 // AKIRIN1 // akir	AKIRIN1	0.00431568	0.00431568	0.491282	-2.03549	KiCa down vs Ctrl	13.4704	3.06657	2.27653	1
7851	7933561	NM_003631 // PARG // poly (ADP-ribose) glycohydrolase // 10q11.23 // 8505 /// ENST00000	PARG	0.00972973	0.00972973	0.491091	-2.03628	KiCa down vs Ctrl	10.1468	3.06993	3.02551	1
6156	7916590	NM_001199199 // AK2 // adenylate kinase 2 // 1p34 // 204 /// NM_001625 // AK2 // adenyl	AK2	0.011552	0.011552	0.490914	-2.03702	KiCa down vs Ctrl	9.51406	3.07304	3.23	1
27619	8130211	NM_033071 // SYNE1 // spectrin repeat containing, nuclear envelope 1 // 6q25 // 23345 /	SYNE1	0.0378104	0.0378104	0.490836	-2.03734	KiCa down vs Ctrl	5.72305	3.07441	5.37198	1
4387	7898574	NM_001032363 // MINOS1 // mitochondrial inner membrane organizing system 1 // 1p36.13 /	MINOS1	0.000329851	0.000329851	0.489946	-2.04104	KiCa down vs Ctrl	28.4791	3.09012	1.08505	1
14736	8002218	NM_024939 // ESRP2 // epithelial splicing regulatory protein 2 // 16q22.1 // 80004 ///	ESRP2	0.00547367	0.00547367	0.489748	-2.04187	KiCa down vs Ctrl	12.4401	3.09362	2.48682	1
11380	7968711	NM_020751 // COG6 // component of oligomeric golgi complex 6 // 13q14.11 // 57511 /// N	COG6	0.0352789	0.0352789	0.489476	-2.043	KiCa down vs Ctrl	5.91867	3.09843	5.23501	1
30719	8158976	NM_001807 // CEL // carboxyl ester lipase // 9q34.3 // 1056 /// ENST00000351304 // CEL	CEL	0.0104805	0.0104805	0.488957	-2.04517	KiCa down vs Ctrl	9.87006	3.10764	3.14856	1
6707	7922104	NM_004483 // GCSH // glycine cleavage system protein H (aminomethyl carrier) // 16q23.2	GCSH	0.0439957	0.0439957	0.488608	-2.04663	KiCa down vs Ctrl	5.30585	3.11385	5.86871	1
4844	7903162	NM_001199679 // TMEM56 // transmembrane protein 56 // 1p21.3 // 148534 /// NM_152487 //	TMEM56	0.0484664	0.0484664	0.488598	-2.04667	KiCa down vs Ctrl	5.04678	3.11403	6.17033	1
24532	8100521	ENST00000460700 // RN7SL492P // RNA, 7SL, cytoplasmic 492, pseudogene // --- // ---	RN7SL492P	0.00632223	0.00632223	0.488545	-2.04689	KiCa down vs Ctrl	11.8396	3.11497	2.63099	1
6874	7923753	NM_030952 // NUAK2 // NUAK family, SNF1-like kinase, 2 // 1q32.1 // 81788 /// XM_005245	NUAK2	0.0133782	0.0133782	0.488206	-2.04832	KiCa down vs Ctrl	8.99093	3.12102	3.47129	1
25669	8111552	NM_001085411 // NADK2 // NAD kinase 2, mitochondrial // 5p13.2 // 133686 /// NM_0012873	NADK2	0.0263133	0.0263133	0.488131	-2.04863	KiCa down vs Ctrl	6.78047	3.12236	4.60493	1
6380	7918913	NM_001007237 // IGSF3 // immunoglobulin superfamily, member 3 // 1p13 // 3321 /// NM_00	IGSF3	0.00687245	0.00687245	0.487856	-2.04978	KiCa down vs Ctrl	11.4999	3.12725	2.71936	1
12119	7975687	NM_001024674 // LIN52 // lin-52 homolog (C. elegans) // 14q24.3 // 91750 /// ENST000005	LIN52	0.0410764	0.0410764	0.486656	-2.05484	KiCa down vs Ctrl	5.49314	3.14876	5.73217	1
13760	7991860	NM_001142272 // RAB11FIP3 // RAB11 family interacting protein 3 (class II) // 16p13.3 /	RAB11FIP3	0.000510424	0.000510424	0.486196	-2.05678	KiCa down vs Ctrl	25.3504	3.15703	1.24536	1
10062	7954469	NM_001164746 // RASSF8 // Ras association (RalGDS/AF-6) domain family (N-terminal) memb	RASSF8	0.000159054	0.000159054	0.485929	-2.05792	KiCa down vs Ctrl	34.3604	3.16185	0.920202	1
15484	8009727	NM_001545 // ICT1 // immature colon carcinoma transcript 1 // 17q25.1 // 3396 /// ENST0	ICT1	0.0039095	0.0039095	0.485216	-2.06094	KiCa down vs Ctrl	13.9139	3.17472	2.28169	1
29121	8144322	NM_003970 // MYOM2 // myomesin 2 // 8p23.3 // 9172 /// ENST00000262113 // MYOM2 // myom	MYOM2	0.0130909	0.0130909	0.484926	-2.06217	KiCa down vs Ctrl	9.0673	3.17998	3.50709	1
5045	7905079	NM_001040874 // HIST2H2AA4 // histone cluster 2, H2aa4 // 1q21.2 // 723790 /// NM_00351	HIST2H2AA4	0.0307061	0.0307061	0.484497	-2.06399	KiCa down vs Ctrl	6.31975	3.18775	5.04411	1
6474	7919619	NM_001040874 // HIST2H2AA4 // histone cluster 2, H2aa4 // 1q21.2 // 723790 /// NM_00351	HIST2H2AA4	0.0307061	0.0307061	0.484497	-2.06399	KiCa down vs Ctrl	6.31975	3.18775	5.04411	1
29382	8146649	NM_001145838 // MTFR1 // mitochondrial fission regulator 1 // 8q13.1 // 9650 /// NM_001	MTFR1	0.0153805	0.0153805	0.484405	-2.06439	KiCa down vs Ctrl	8.50861	3.18944	3.74848	1
4485	7899436	NM_031459 // SESN2 // sestrin 2 // 1p35.3 // 83667 /// ENST00000253063 // SESN2 // sest	SESN2	0.00404514	0.00404514	0.484383	-2.06448	KiCa down vs Ctrl	13.7598	3.18984	2.31822	1
15770	8013159	NM_001033551 // TOM1L2 // target of myb1-like 2 (chicken) // 17p11.2 // 146691 /// NM_0	TOM1L2	0.0492269	0.0492269	0.483723	-2.0673	KiCa down vs Ctrl	5.00563	3.20183	6.39646	1
4244	7897044	NM_001033581 // PRKCZ // protein kinase C, zeta // 1p36.33-p36.2 // 5590 /// NM_0010335	PRKCZ	0.00558355	0.00558355	0.483566	-2.06797	KiCa down vs Ctrl	12.3562	3.20471	2.59361	1
6618	7921121	NM_024540 // MRPL24 // mitochondrial ribosomal protein L24 // 1q23.1 // 79590 /// NM_14	MRPL24	0.00118606	0.00118606	0.483437	-2.06852	KiCa down vs Ctrl	20.036	3.20706	1.60065	1
8880	7943562	NM_001130037 // ELMOD1 // ELMO/CED-12 domain containing 1 // 11q22.3 // 55531 /// NM_01	ELMOD1	0.0316382	0.0316382	0.483175	-2.06964	KiCa down vs Ctrl	6.2323	3.21183	5.15353	1
8623	7940914	NM_001135208 // FKBP2 // FK506 binding protein 2, 13kDa // 11q13.1-q13.3 // 2286 /// NM	FKBP2	0.00317248	0.00317248	0.482899	-2.07083	KiCa down vs Ctrl	14.8813	3.2169	2.1617	1
26747	8121525	NM_153369 // KIAA1919 // KIAA1919 // 6q22 // 91749 /// ENST00000368847 // KIAA1919 // K	KIAA1919	0.04279	0.04279	0.482554	-2.07231	KiCa down vs Ctrl	5.3813	3.2232	5.98964	1
7891	7934050	XM_005270183 // SLC25A16 // solute carrier family 25 (mitochondrial carrier), member 16	SLC25A16	0.0380595	0.0380595	0.482497	-2.07255	KiCa down vs Ctrl	5.70468	3.22425	5.65194	1
25295	8107814	NM_016048 // ISOC1 // isochorismatase domain containing 1 // 5q22.1-q33.3 // 51015 ///	ISOC1	0.0117551	0.0117551	0.482421	-2.07288	KiCa down vs Ctrl	9.45108	3.22564	3.41299	1
6604	7920944	NM_015327 // SMG5 // SMG5 nonsense mediated mRNA decay factor // 1q21.2 // 23381 /// EN	SMG5	0.000275259	0.000275259	0.48217	-2.07396	KiCa down vs Ctrl	29.8585	3.23025	1.08185	1
22035	8075263	NM_001202502 // NIPSNAP1 // nipsnap homolog 1 (C. elegans) // 22q12.2 // 8508 /// NM_00	NIPSNAP1	0.0234818	0.0234818	0.481944	-2.07493	KiCa down vs Ctrl	7.13033	3.23441	4.53613	1
7639	7931571	NM_001145201 // PRAP1 // proline-rich acidic protein 1 // 10q26.3 // 118471 /// NM_1452	PRAP1	0.0245072	0.0245072	0.481583	-2.07649	KiCa down vs Ctrl	6.99796	3.24106	4.63144	1
10321	7957167	NM_018279 // TMEM19 // transmembrane protein 19 // 12q21.1 // 55266 /// ENST00000266673	TMEM19	0.0475386	0.0475386	0.481193	-2.07817	KiCa down vs Ctrl	5.09806	3.24825	6.37153	1
11419	7969096	NM_001193478 // CDADC1 // cytidine and dCMP deaminase domain containing 1 // 13q14.2 //	CDADC1	0.00473758	0.00473758	0.480849	-2.07965	KiCa down vs Ctrl	13.0601	3.2546	2.49202	1
19028	8044919	NM_002881 // RALB // v-ral simian leukemia viral oncogene homolog B // 2q14.2 // 5899 /	RALB	0.00709593	0.00709593	0.480177	-2.08257	KiCa down vs Ctrl	11.3713	3.26705	2.87308	1
4728	7901951	NM_001172818 // PGM1 // phosphoglucomutase 1 // 1p31 // 5236 /// NM_001172819 // PGM1 /	PGM1	0.0429772	0.0429772	0.480138	-2.08273	KiCa down vs Ctrl	5.36942	3.26777	6.08589	1
7492	7929831	NM_017902 // HIF1AN // hypoxia inducible factor 1, alpha subunit inhibitor // 10q24 //	HIF1AN	0.0317257	0.0317257	0.480029	-2.08321	KiCa down vs Ctrl	6.22426	3.26978	5.25329	1
6484	7919729	NM_001243771 // APH1A // APH1A gamma secretase subunit // 1p36.13-q31.3 // 51107 /// NM	APH1A	0.0185156	0.0185156	0.480011	-2.08329	KiCa down vs Ctrl	7.88889	3.27013	4.14523	1
14824	8003171	NM_021149 // COTL1 // coactosin-like F-actin binding protein 1 // 16q24.1 // 23406 ///	COTL1	0.0124951	0.0124951	0.479462	-2.08567	KiCa down vs Ctrl	9.23232	3.28033	3.55309	1
16812	8023361	NM_001127174 // MRO // maestro // 18q21 // 83876 /// NM_001127175 // MRO // maestro //	MRO	0.0379997	0.0379997	0.479367	-2.08608	KiCa down vs Ctrl	5.70907	3.28209	5.74891	1
20146	8056047	NM_001128212 // WDSUB1 // WD repeat, sterile alpha motif and U-box domain containing 1	WDSUB1	0.024882	0.024882	0.478833	-2.08841	KiCa down vs Ctrl	6.95126	3.29205	4.73591	1
30104	8152812	NM_174911 // FAM84B // family with sequence similarity 84, member B // 8q24.21 // 15763	FAM84B	0.00822967	0.00822967	0.478671	-2.08912	KiCa down vs Ctrl	10.7863	3.29509	3.05489	1
29818	8150364	NM_001024380 // TM2D2 // TM2 domain containing 2 // 8p11.22 // 83877 /// NM_031940 // T	TM2D2	0.038695	0.038695	0.478532	-2.08972	KiCa down vs Ctrl	5.65844	3.29767	5.82788	1
5900	7913883	NM_000437 // PAFAH2 // platelet-activating factor acetylhydrolase 2, 40kDa // 1p36 // 5	PAFAH2	0.000152663	0.000152663	0.478319	-2.09066	KiCa down vs Ctrl	34.7174	3.30168	0.951014	1
13255	7986350	NM_183376 // ARRDC4 // arrestin domain containing 4 // 15q26.3 // 91947 /// ENST0000026	ARRDC4	0.0223492	0.0223492	0.47819	-2.09122	KiCa down vs Ctrl	7.28496	3.30408	4.53549	1
16286	8018364	NM_002086 // GRB2 // growth factor receptor-bound protein 2 // 17q24-q25 // 2885 /// NM	GRB2	0.0382797	0.0382797	0.478158	-2.09136	KiCa down vs Ctrl	5.68855	3.30468	5.80936	1
16306	8018694	NM_002766 // PRPSAP1 // phosphoribosyl pyrophosphate synthetase-associated protein 1 //	PRPSAP1	0.0278391	0.0278391	0.478109	-2.09157	KiCa down vs Ctrl	6.61044	3.3056	5.00057	1
18890	8043522	NM_001165977 // PROM2 // prominin 2 // 2q11.1 // 150696 /// NM_001165978 // PROM2 // pr	PROM2	0.0324707	0.0324707	0.477525	-2.09413	KiCa down vs Ctrl	6.15683	3.31655	5.38679	1
27787	8131927	NM_016447 // MPP6 // membrane protein, palmitoylated 6 (MAGUK p55 subfamily member 6) /	MPP6	0.0320421	0.0320421	0.477373	-2.0948	KiCa down vs Ctrl	6.19539	3.31941	5.35787	1
28632	8139758	NM_016139 // CHCHD2 // coiled-coil-helix-coiled-coil-helix domain containing 2 // 7p11.	CHCHD2	0.0106532	0.0106532	0.476914	-2.09681	KiCa down vs Ctrl	9.80976	3.32805	3.39259	1
18640	8041273	NM_032312 // YIPF4 // Yip1 domain family, member 4 // 2p22.3 // 84272 /// ENST000002388	YIPF4	0.00854229	0.00854229	0.476809	-2.09728	KiCa down vs Ctrl	10.6419	3.33005	3.12917	1
19019	8044849	NM_002830 // PTPN4 // protein tyrosine phosphatase, non-receptor type 4 (megakaryocyte)	PTPN4	0.0143416	0.0143416	0.476695	-2.09778	KiCa down vs Ctrl	8.74867	3.33219	3.8088	1
6118	7916219	NM_023077 // COA7 // cytochrome c oxidase assembly factor 7 (putative) // 1p32.3 // 652	COA7	0.00208687	0.00208687	0.476103	-2.10038	KiCa down vs Ctrl	16.9502	3.34337	1.97247	1
4899	7903765	NM_000561 // GSTM1 // glutathione S-transferase mu 1 // 1p13.3 // 2944 /// NM_146421 //	GSTM1	0.0312481	0.0312481	0.475721	-2.10207	KiCa down vs Ctrl	6.26851	3.35062	5.34516	1
17483	8030148	NM_014475 // DHDH // dihydrodiol dehydrogenase (dimeric) // 19q13.3 // 27294 /// ENST00	DHDH	0.0410441	0.0410441	0.475421	-2.1034	KiCa down vs Ctrl	5.49531	3.35631	6.10758	1
19521	8049888	NM_013325 // ATG4B // autophagy related 4B, cysteine peptidase // 2q37.3 // 23192 /// N	ATG4B	0.000176397	0.000176397	0.475259	-2.10412	KiCa down vs Ctrl	33.4725	3.35939	1.00363	1
23012	8085300	NM_001136026 // SEC13 // SEC13 homolog (S. cerevisiae) // 3p25-p24 // 6396 /// NM_00113	SEC13	0.0172055	0.0172055	0.475183	-2.10445	KiCa down vs Ctrl	8.13111	3.36082	4.13328	1
20238	8057554	NM_001007214 // CACYBP // calcyclin binding protein // 1q24-q25 // 27101 /// NM_014412	CACYBP	0.0257934	0.0257934	0.474906	-2.10568	KiCa down vs Ctrl	6.84116	3.3661	4.92036	1
23783	8093518	NM_000142 // FGFR3 // fibroblast growth factor receptor 3 // 4p16.3 // 2261 /// NM_0011	FGFR3	0.0213866	0.0213866	0.474814	-2.10609	KiCa down vs Ctrl	7.42407	3.36785	4.5364	1
4710	7901748	NM_001113411 // FGGY // FGGY carbohydrate kinase domain containing // 1p32.1 // 55277 /	FGGY	0.00645318	0.00645318	0.474674	-2.10671	KiCa down vs Ctrl	11.7556	3.37051	2.86716	1
26028	8114787	NM_005471 // GNPDA1 // glucosamine-6-phosphate deaminase 1 // 5q21 // 10007 /// ENST000	GNPDA1	0.00559814	0.00559814	0.474484	-2.10755	KiCa down vs Ctrl	12.3452	3.37414	2.73316	1
17254	8027728	NM_182983 // HPN // hepsin // 19q13.12 // 3249 /// ENST00000262626 // HPN // hepsin //	HPN	0.0246453	0.0246453	0.473589	-2.11153	KiCa down vs Ctrl	6.98065	3.39124	4.85806	1
12620	7980537	NM_001256430 // STON2 // stonin 2 // 14q31.1 // 85439 /// NM_033104 // STON2 // stonin	STON2	0.0155021	0.0155021	0.47322	-2.11318	KiCa down vs Ctrl	8.48181	3.39833	4.00661	1
4991	7904751	NM_005105 // RBM8A // RNA binding motif protein 8A // 1q21.1 // 9939 /// ENST0000058331	RBM8A	0.0379899	0.0379899	0.473129	-2.11359	KiCa down vs Ctrl	5.70979	3.40007	5.9548	1
11171	7966234	NM_001177428 // TRPV4 // transient receptor potential cation channel, subfamily V, memb	TRPV4	0.00599968	0.00599968	0.471951	-2.11886	KiCa down vs Ctrl	12.0557	3.42277	2.83913	1
32086	8171392	NM_001031739 // ASB9 // ankyrin repeat and SOCS box containing 9 // Xp22.2 // 140462 //	ASB9	0.00335677	0.00335677	0.471503	-2.12088	KiCa down vs Ctrl	14.6157	3.43143	2.34777	1
6430	7919326	NM_016361 // ACP6 // acid phosphatase 6, lysophosphatidic // 1q21 // 51205 /// XM_00527	ACP6	0.0167223	0.0167223	0.471246	-2.12203	KiCa down vs Ctrl	8.22616	3.43641	4.17742	1
7811	7933194	NM_000609 // CXCL12 // chemokine (C-X-C motif) ligand 12 // 10q11.1 // 6387 /// NM_0011	CXCL12	0.0355977	0.0355977	0.471185	-2.12231	KiCa down vs Ctrl	5.89311	3.4376	5.83325	1
7964	7934733	NM_001157 // ANXA11 // annexin A11 // 10q23 // 311 /// NM_001278407 // ANXA11 // annexi	ANXA11	0.0282903	0.0282903	0.470826	-2.12393	KiCa down vs Ctrl	6.56233	3.44455	5.24898	1
30672	8158406	NM_001286772 // TBC1D13 // TBC1 domain family, member 13 // 9q34.11 // 54662 /// NM_018	TBC1D13	0.0185557	0.0185557	0.470746	-2.12429	KiCa down vs Ctrl	7.88181	3.44611	4.37223	1
21689	8071920	NM_001278656 // SNRPD3 // small nuclear ribonucleoprotein D3 polypeptide 18kDa // 22q11	SNRPD3	0.0105535	0.0105535	0.470461	-2.12557	KiCa down vs Ctrl	9.8444	3.45164	3.5062	1
25179	8106633	NM_002439 // MSH3 // mutS homolog 3 // 5q11-q12 // 4437 /// ENST00000265081 // MSH3 //	MSH3	0.0484305	0.0484305	0.470442	-2.12566	KiCa down vs Ctrl	5.04874	3.45202	6.83738	1
15563	8010747	NM_212492 // GPS1 // G protein pathway suppressor 1 // 17q25.3 // 2873 /// ENST00000320	GPS1	0.0305765	0.0305765	0.470175	-2.12687	KiCa down vs Ctrl	6.33216	3.45723	5.45979	1
24040	8095894	NM_020236 // MRPL1 // mitochondrial ribosomal protein L1 // 4q21.1 // 65008 /// XR_2446	MRPL1	0.0119588	0.0119588	0.470134	-2.12705	KiCa down vs Ctrl	9.38924	3.45802	3.68296	1
26915	8123137	NM_005891 // ACAT2 // acetyl-CoA acetyltransferase 2 // 6q25.3 // 39 /// ENST0000036704	ACAT2	0.000277015	0.000277015	0.469259	-2.13102	KiCa down vs Ctrl	29.8091	3.47512	1.16579	1
23667	8092314	NM_001190233 // DNAJC19 // DnaJ (Hsp40) homolog, subfamily C, member 19 // 3q26.33 // 1	DNAJC19	0.00996594	0.00996594	0.469033	-2.13205	KiCa down vs Ctrl	10.057	3.47955	3.45982	1
27631	8130438	NM_016020 // TFB1M // transcription factor B1, mitochondrial // 6q25.1-q25.3 // 51106 /	TFB1M	0.0182967	0.0182967	0.468879	-2.13275	KiCa down vs Ctrl	7.92789	3.48256	4.3928	1
15371	8008588	NM_002126 // HLF // hepatic leukemia factor // 17q22 // 3131 /// ENST00000226067 // HLF	HLF	0.00963662	0.00963662	0.468735	-2.1334	KiCa down vs Ctrl	10.1829	3.48539	3.42278	1
19991	8054769	AY427952 // PS1TP4 // HBV preS1-transactivated protein 4 // --- // 414327	PS1TP4	0.00762384	0.00762384	0.468617	-2.13394	KiCa down vs Ctrl	11.0858	3.4877	3.1461	1
18611	8040908	NM_001267059 // SNX17 // sorting nexin 17 // 2p23-p22 // 9784 /// NM_001267060 // SNX17	SNX17	0.0118056	0.0118056	0.468516	-2.1344	KiCa down vs Ctrl	9.43564	3.48968	3.6984	1
31592	8167369	ENST00000376610 // HDAC6 // histone deacetylase 6 // Xp11.23 // 10013 /// ENST000003766	HDAC6	0.000398153	0.000398153	0.467943	-2.13701	KiCa down vs Ctrl	27.0966	3.50096	1.29203	1
28796	8141107	NM_001160210 // SLC25A13 // solute carrier family 25 (aspartate/glutamate carrier), mem	SLC25A13	0.0067845	0.0067845	0.467567	-2.13873	KiCa down vs Ctrl	11.552	3.50838	3.03704	1
21047	8065817	NM_000178 // GSS // glutathione synthetase // 20q11.2 // 2937 /// ENST00000216951 // GS	GSS	0.00811663	0.00811663	0.466829	-2.14211	KiCa down vs Ctrl	10.8401	3.52296	3.24994	1
12066	7975076	NM_021979 // HSPA2 // heat shock 70kDa protein 2 // 14q24.1 // 3306 /// ENST00000247207	HSPA2	0.0247464	0.0247464	0.465715	-2.14724	KiCa down vs Ctrl	6.96806	3.5451	5.08765	1
19366	8048120	NM_004044 // ATIC // 5-aminoimidazole-4-carboxamide ribonucleotide formyltransferase/IM	ATIC	0.0265474	0.0265474	0.464902	-2.15099	KiCa down vs Ctrl	6.75361	3.56134	5.27324	1
16668	8022022	NM_014646 // LPIN2 // lipin 2 // 18p11.31 // 9663 /// XM_005258177 // LPIN2 // lipin 2	LPIN2	0.0207083	0.0207083	0.464873	-2.15113	KiCa down vs Ctrl	7.52675	3.56192	4.73235	1
18799	8042962	NM_014763 // MRPL19 // mitochondrial ribosomal protein L19 // 2p11.1-q11.2 // 9801 ///	MRPL19	0.00736762	0.00736762	0.464847	-2.15125	KiCa down vs Ctrl	11.2213	3.56243	3.17472	1
19340	8047815	NM_001136193 // FASTKD2 // FAST kinase domains 2 // 2q33.3 // 22868 /// NM_001136194 //	FASTKD2	0.0438596	0.0438596	0.464755	-2.15167	KiCa down vs Ctrl	5.31424	3.56428	6.70704	1
25524	8110090	NM_022754 // SFXN1 // sideroflexin 1 // 5q35.3 // 94081 /// ENST00000321442 // SFXN1 //	SFXN1	0.0387457	0.0387457	0.464263	-2.15395	KiCa down vs Ctrl	5.6548	3.57414	6.32054	1
7667	7931852	NM_001171864 // TUBAL3 // tubulin, alpha-like 3 // 10p15.1 // 79861 /// NM_024803 // TU	TUBAL3	0.00608427	0.00608427	0.463689	-2.15662	KiCa down vs Ctrl	11.9977	3.58567	2.98864	1
8114	7936559	NM_173791 // PDZD8 // PDZ domain containing 8 // 10q26.12 // 118987 /// XR_246069 // PD	PDZD8	0.0424439	0.0424439	0.462925	-2.16018	KiCa down vs Ctrl	5.40345	3.60107	6.66439	1
22908	8084345	NM_001025205 // AP2M1 // adaptor-related protein complex 2, mu 1 subunit // 3q28 // 117	AP2M1	0.00858633	0.00858633	0.462273	-2.16322	KiCa down vs Ctrl	10.6221	3.61427	3.40259	1
19589	8050608	NM_001282719 // C2orf43 // chromosome 2 open reading frame 43 // 2p24.1 // 60526 /// NM	C2orf43	0.00951618	0.00951618	0.462233	-2.16341	KiCa down vs Ctrl	10.2303	3.61507	3.5337	1
22312	8078252	NM_152653 // UBE2E2 // ubiquitin-conjugating enzyme E2E 2 // 3p24.2 // 7325 /// XM_0052	UBE2E2	0.0289308	0.0289308	0.461861	-2.16515	KiCa down vs Ctrl	6.49562	3.62263	5.57703	1
22230	8077211	NM_013325 // ATG4B // autophagy related 4B, cysteine peptidase // 2q37.3 // 23192 /// N	ATG4B	0.000248151	0.000248151	0.461581	-2.16647	KiCa down vs Ctrl	30.6718	3.62831	1.18295	1
21006	8065444	NM_001252675 // ACSS1 // acyl-CoA synthetase short-chain family member 1 // 20p11.23-p1	ACSS1	0.0316302	0.0316302	0.461134	-2.16857	KiCa down vs Ctrl	6.23304	3.63741	5.83569	1
7522	7930170	NM_001136200 // C10orf32 // chromosome 10 open reading frame 32 // 10q24.32 // 119032 /	C10orf32	0.0377852	0.0377852	0.461017	-2.16912	KiCa down vs Ctrl	5.72492	3.6398	6.35783	1
31080	8162264	NM_001698 // AUH // AU RNA binding protein/enoyl-CoA hydratase // 9q22.31 // 549 /// XM	AUH	0.0484761	0.0484761	0.460798	-2.17015	KiCa down vs Ctrl	5.04625	3.64426	7.22172	1
7692	7932109	NM_001195604 // SEPHS1 // selenophosphate synthetase 1 // 10p14 // 22929 /// NM_012247	SEPHS1	0.0287945	0.0287945	0.460714	-2.17054	KiCa down vs Ctrl	6.50967	3.64597	5.60086	1
16890	8024013	NM_173481 // MISP // mitotic spindle positioning // 19p13.3 // 126353 /// ENST000002155	MISP	0.0183644	0.0183644	0.460168	-2.17312	KiCa down vs Ctrl	7.91576	3.65715	4.62008	1
6865	7923635	NM_014935 // PLEKHA6 // pleckstrin homology domain containing, family A member 6 // 1q3	PLEKHA6	0.00211404	0.00211404	0.460159	-2.17316	KiCa down vs Ctrl	16.8836	3.65734	2.16621	1
19859	8053449	NM_001031738 // TMEM150A // transmembrane protein 150A // 2p11.2 // 129303 /// NR_03317	TMEM150A	0.000991499	0.000991499	0.459712	-2.17527	KiCa down vs Ctrl	21.0907	3.66649	1.73844	1
5747	7912198	NM_001201483 // ENO1 // enolase 1, (alpha) // 1p36.2 // 2023 /// NM_001428 // ENO1 // e	ENO1	0.0492265	0.0492265	0.45931	-2.17718	KiCa down vs Ctrl	5.00565	3.67475	7.34119	1
4688	7901549	NM_000098 // CPT2 // carnitine palmitoyltransferase 2 // 1p32 // 1376 /// ENST000003714	CPT2	0.000532913	0.000532913	0.459225	-2.17758	KiCa down vs Ctrl	25.0561	3.6765	1.46731	1
19585	8050557	NM_001006946 // SDC1 // syndecan 1 // 2p24.1 // 6382 /// NM_002997 // SDC1 // syndecan	SDC1	0.0188704	0.0188704	0.458897	-2.17914	KiCa down vs Ctrl	7.82686	3.68326	4.70592	1
14908	8003939	NM_003963 // TM4SF5 // transmembrane 4 L six family member 5 // 17p13.3 // 9032 /// ENS	TM4SF5	0.0183651	0.0183651	0.45872	-2.17998	KiCa down vs Ctrl	7.91565	3.68691	4.65775	1
20440	8059801	NM_018218 // USP40 // ubiquitin specific peptidase 40 // 2q37.1 // 55230 /// ENST000002	USP40	0.0159485	0.0159485	0.458405	-2.18148	KiCa down vs Ctrl	8.38554	3.69341	4.40449	1
26746	8121515	NM_018593 // SLC16A10 // solute carrier family 16 (aromatic amino acid transporter), me	SLC16A10	0.0416322	0.0416322	0.458374	-2.18162	KiCa down vs Ctrl	5.45625	3.69405	6.77031	1
14428	7999079	NM_001116 // ADCY9 // adenylate cyclase 9 // 16p13.3 // 115 /// ENST00000294016 // ADCY	ADCY9	0.0211161	0.0211161	0.458032	-2.18325	KiCa down vs Ctrl	7.46452	3.70113	4.95829	1
19987	8054740	NM_003466 // PAX8 // paired box 8 // 2q13 // 7849 /// NM_013952 // PAX8 // paired box 8	PAX8	0.00242095	0.00242095	0.458024	-2.18329	KiCa down vs Ctrl	16.1964	3.70129	2.28525	1
24509	8100328	NM_001134223 // USP46 // ubiquitin specific peptidase 46 // 4q12 // 64854 /// NM_001286	USP46	0.0126369	0.0126369	0.457989	-2.18346	KiCa down vs Ctrl	9.19219	3.70201	4.02734	1
30508	8156610	NM_014282 // HABP4 // hyaluronan binding protein 4 // 9q22.3-q31 // 22927 /// ENST00000	HABP4	0.00106703	0.00106703	0.457443	-2.18607	KiCa down vs Ctrl	20.6539	3.71333	1.79789	1
19787	8052798	NM_014911 // AAK1 // AP2 associated kinase 1 // 2p14 // 22848	AAK1	0.035272	0.035272	0.457358	-2.18647	KiCa down vs Ctrl	5.91922	3.71509	6.27631	1
12117	7975661	NM_182476 // COQ6 // coenzyme Q6 monooxygenase // 14q24.3 // 51004 /// XM_006720156 //	COQ6	0.000394657	0.000394657	0.457336	-2.18658	KiCa down vs Ctrl	27.1602	3.71556	1.36801	1
19379	8048257	NM_001077399 // PNKD // paroxysmal nonkinesigenic dyskinesia // 2q35 // 25953 /// NM_02	PNKD	0.000148268	0.000148268	0.457198	-2.18724	KiCa down vs Ctrl	34.9735	3.71842	1.06321	1
27164	8125328	NM_006411 // AGPAT1 // 1-acylglycerol-3-phosphate O-acyltransferase 1 // 6p21.3 // 1055	AGPAT1	0.00423096	0.00423096	0.457117	-2.18762	KiCa down vs Ctrl	13.5586	3.72011	2.74372	1
15839	8013741	NM_006923 // SDF2 // stromal cell-derived factor 2 // 17q11.2 // 6388 /// NR_045585 //	SDF2	0.00149724	0.00149724	0.456417	-2.19098	KiCa down vs Ctrl	18.7205	3.73469	1.99497	1
6226	7917322	NM_032184 // SYDE2 // synapse defective 1, Rho GTPase, homolog 2 (C. elegans) // 1p22.3	SYDE2	0.0017153	0.0017153	0.45588	-2.19356	KiCa down vs Ctrl	17.9811	3.7459	2.08324	1
31282	8164428	NM_015679 // TRUB2 // TruB pseudouridine (psi) synthase family member 2 // 9q34.11 // 2	TRUB2	0.0374895	0.0374895	0.455797	-2.19396	KiCa down vs Ctrl	5.74695	3.74765	6.52111	1
8459	7939825	NM_004551 // NDUFS3 // NADH dehydrogenase (ubiquinone) Fe-S protein 3, 30kDa (NADH-coen	NDUFS3	0.039435	0.039435	0.455738	-2.19425	KiCa down vs Ctrl	5.60577	3.74889	6.68755	1
19422	8048752	NM_022915 // MRPL44 // mitochondrial ribosomal protein L44 // 2q36.1 // 65080 /// ENST0	MRPL44	0.0244027	0.0244027	0.455638	-2.19473	KiCa down vs Ctrl	7.01114	3.75098	5.35003	1
19072	8045247	NM_001100623 // PLEKHB2 // pleckstrin homology domain containing, family B (evectins) m	PLEKHB2	0.0393307	0.0393307	0.455468	-2.19555	KiCa down vs Ctrl	5.61312	3.75454	6.68887	1
7916	7934215	NM_001244950 // SPOCK2 // sparc/osteonectin, cwcv and kazal-like domains proteoglycan (	SPOCK2	0.0272077	0.0272077	0.455423	-2.19576	KiCa down vs Ctrl	6.67939	3.75548	5.62249	1
29386	8146687	ENST00000396621 // ADHFE1 // alcohol dehydrogenase, iron containing, 1 // 8q13.1 // 137	ADHFE1	0.0275443	0.0275443	0.455269	-2.1965	KiCa down vs Ctrl	6.64239	3.75871	5.65867	1
4309	7897824	NM_001127660 // MFN2 // mitofusin 2 // 1p36.22 // 9927 /// NM_014874 // MFN2 // mitofus	MFN2	0.0195685	0.0195685	0.455174	-2.19696	KiCa down vs Ctrl	7.70884	3.7607	4.87843	1
9488	7948987	NM_007069 // PLA2G16 // phospholipase A2, group XVI // 11q12.3 // 11145 /// XM_00671842	PLA2G16	0.0439668	0.0439668	0.454718	-2.19916	KiCa down vs Ctrl	5.30763	3.77028	7.10351	1
6700	7922008	NM_053053 // TADA1 // transcriptional adaptor 1 // 1q24.1 // 117143 /// ENST00000367874	TADA1	0.000179802	0.000179802	0.45426	-2.20138	KiCa down vs Ctrl	33.3105	3.77994	1.13476	1
23589	8091648	NM_007107 // SSR3 // signal sequence receptor, gamma (translocon-associated protein gam	SSR3	0.0360193	0.0360193	0.453253	-2.20627	KiCa down vs Ctrl	5.85972	3.80122	6.48703	1
32109	8171653	NM_001001671 // MAP3K15 // mitogen-activated protein kinase kinase kinase 15 // Xp22.12	MAP3K15	0.00313983	0.00313983	0.452827	-2.20835	KiCa down vs Ctrl	14.9303	3.81027	2.55203	1
14080	7995362	NM_001142466 // GPT2 // glutamic pyruvate transaminase (alanine aminotransferase) 2 //	GPT2	0.00736869	0.00736869	0.451462	-2.21503	KiCa down vs Ctrl	11.2207	3.83936	3.42168	1
4254	7897172	NM_182752 // TPRG1L // tumor protein p63 regulated 1-like // 1p36.32 // 127262 /// ENST	TPRG1L	0.0175037	0.0175037	0.451428	-2.21519	KiCa down vs Ctrl	8.07404	3.84009	4.7561	1
9798	7951966	NM_001680 // FXYD2 // FXYD domain containing ion transport regulator 2 // 11q23 // 486	FXYD2	0.0396043	0.0396043	0.451246	-2.21608	KiCa down vs Ctrl	5.5939	3.84397	6.87173	1
22403	8079163	ENST00000517171 // RNU6-367P // RNA, U6 small nuclear 367, pseudogene // --- // ---	RNU6-367P	0.0072156	0.0072156	0.451216	-2.21623	KiCa down vs Ctrl	11.3044	3.84461	3.401	1
16052	8015835	NM_004090 // DUSP3 // dual specificity phosphatase 3 // 17q21 // 1845 /// ENST000002260	DUSP3	0.0303744	0.0303744	0.451084	-2.21688	KiCa down vs Ctrl	6.35166	3.84746	6.0574	1
21378	8068952	NM_001037553 // AGPAT3 // 1-acylglycerol-3-phosphate O-acyltransferase 3 // 21q22.3 //	AGPAT3	0.000558672	0.000558672	0.450693	-2.21881	KiCa down vs Ctrl	24.7368	3.85584	1.55874	1
11329	7968062	NM_001185085 // ATP12A // ATPase, H+/K+ transporting, nongastric, alpha polypeptide //	ATP12A	0.0411397	0.0411397	0.449928	-2.22258	KiCa down vs Ctrl	5.48891	3.87229	7.05475	1
6935	7924388	NM_001286149 // BPNT1 // 3(2), 5-bisphosphate nucleotidase 1 // 1q41 // 10380 /// NM_00	BPNT1	0.00451928	0.00451928	0.449236	-2.226	KiCa down vs Ctrl	13.2666	3.88723	2.93008	1
4364	7898357	NM_020998 // MST1 // macrophage stimulating 1 (hepatocyte growth factor-like) // 3p21 /	MST1	0.0173898	0.0173898	0.449203	-2.22617	KiCa down vs Ctrl	8.09571	3.88795	4.80248	1
31029	8161774	NM_001177310 // TRPM6 // transient receptor potential cation channel, subfamily M, memb	TRPM6	0.00125248	0.00125248	0.44902	-2.22707	KiCa down vs Ctrl	19.7227	3.89191	1.97331	1
7478	7929677	NM_018425 // PI4K2A // phosphatidylinositol 4-kinase type 2 alpha // 10q24 // 55361 ///	PI4K2A	0.00551787	0.00551787	0.449018	-2.22708	KiCa down vs Ctrl	12.4061	3.89195	3.13713	1
10147	7955358	NM_001257133 // COX14 // cytochrome c oxidase assembly homolog 14 (S. cerevisiae) // 12	COX14	0.0046757	0.0046757	0.448658	-2.22887	KiCa down vs Ctrl	13.1174	3.89976	2.97296	1
16037	8015730	NR_027254 // LINC00671 // long intergenic non-protein coding RNA 671 // 17q21.31 // 388	LINC00671	0.0471316	0.0471316	0.448432	-2.22999	KiCa down vs Ctrl	5.12095	3.90467	7.62489	1
19386	8048350	XM_006712803 // PLCD4 // phospholipase C, delta 4 // 2q35 // 84812 /// ENST00000417849	PLCD4	0.0360874	0.0360874	0.447827	-2.23301	KiCa down vs Ctrl	5.85438	3.91782	6.69212	1
21874	8073826	NM_001001928 // PPARA // peroxisome proliferator-activated receptor alpha // 22q13.31 /	PPARA	0.0164275	0.0164275	0.447714	-2.23357	KiCa down vs Ctrl	8.2858	3.92028	4.73133	1
31031	8161829	ENST00000376830 // C9orf41 // chromosome 9 open reading frame 41 // 9q21.13 // 138199 /	C9orf41	0.0447446	0.0447446	0.447381	-2.23523	KiCa down vs Ctrl	5.26025	3.92754	7.46644	1
16250	8017850	NM_017983 // WIPI1 // WD repeat domain, phosphoinositide interacting 1 // 17q24.2 // 55	WIPI1	0.0432715	0.0432715	0.447361	-2.23533	KiCa down vs Ctrl	5.35086	3.92797	7.34081	1
5217	7906652	NM_001185092 // NIT1 // nitrilase 1 // 1q21-q22 // 4817 /// NM_001185093 // NIT1 // nit	NIT1	0.00546898	0.00546898	0.447121	-2.23653	KiCa down vs Ctrl	12.4437	3.93321	3.1608	1
19732	8052250	NM_001005369 // MTIF2 // mitochondrial translational initiation factor 2 // 2p16.1 // 4	MTIF2	0.00432529	0.00432529	0.447055	-2.23686	KiCa down vs Ctrl	13.4605	3.93466	2.92311	1
4776	7902476	NM_001270384 // FAM73A // family with sequence similarity 73, member A // 1p31.1 // 374	FAM73A	0.047593	0.047593	0.446938	-2.23744	KiCa down vs Ctrl	5.09502	3.93721	7.72756	1
20409	8059538	NM_025243 // SLC19A3 // solute carrier family 19 (thiamine transporter), member 3 // 2q	SLC19A3	0.000117618	0.000117618	0.446767	-2.2383	KiCa down vs Ctrl	37.0578	3.94095	1.06346	1
24872	8103622	NM_032783 // CBR4 // carbonyl reductase 4 // 4q32.3 // 84869 /// XM_005263315 // CBR4 /	CBR4	0.00982394	0.00982394	0.446437	-2.23996	KiCa down vs Ctrl	10.1107	3.94819	3.90497	1
15626	8011396	NM_013276 // SHPK // sedoheptulokinase // 17p13 // 23729 /// ENST00000225519 // SHPK //	SHPK	0.0169967	0.0169967	0.446201	-2.24114	KiCa down vs Ctrl	8.17177	3.95337	4.83784	1
26566	8119842	NM_203290 // POLR1C // polymerase (RNA) I polypeptide C, 30kDa // 6p21.1 // 9533 /// XM	POLR1C	0.00901917	0.00901917	0.446071	-2.24179	KiCa down vs Ctrl	10.4337	3.95622	3.79179	1
23856	8094259	NM_015907 // LAP3 // leucine aminopeptidase 3 // 4p15.32 // 51056 /// ENST00000226299 /	LAP3	0.0279434	0.0279434	0.445857	-2.24287	KiCa down vs Ctrl	6.59924	3.96094	6.00211	1
23163	8087119	NM_001040454 // SLC26A6 // solute carrier family 26 (anion exchanger), member 6 // 3p21	SLC26A6	0.00325849	0.00325849	0.445835	-2.24298	KiCa down vs Ctrl	14.7551	3.96142	2.68478	1
24063	8096160	NM_001025616 // ARHGAP24 // Rho GTPase activating protein 24 // 4q22.1 // 83478 /// NM_	ARHGAP24	0.0149531	0.0149531	0.445762	-2.24335	KiCa down vs Ctrl	8.60491	3.96303	4.60554	1
31199	8163509	NM_000031 // ALAD // aminolevulinate dehydratase // 9q33.1 // 210 /// ENST00000409155 /	ALAD	0.0139713	0.0139713	0.445711	-2.24361	KiCa down vs Ctrl	8.83938	3.96415	4.48465	1
15656	8011850	NM_001212 // C1QBP // complement component 1, q subcomponent binding protein // 17p13.3	C1QBP	0.0062822	0.0062822	0.445573	-2.2443	KiCa down vs Ctrl	11.8656	3.96718	3.34342	1
11739	7972016	ENST00000383890 // RNY1P5 // RNA, Ro-associated Y1 pseudogene 5 // --- // ---	RNY1P5	0.0335715	0.0335715	0.445368	-2.24533	KiCa down vs Ctrl	6.06058	3.9717	6.55333	1
26367	8117696	ENST00000489116 // COX11P1 // COX11 cytochrome c oxidase assembly homolog (yeast) pseud	COX11P1	0.0267375	0.0267375	0.444955	-2.24742	KiCa down vs Ctrl	6.73202	3.98082	5.91327	1
30827	8160168	NM_144966 // FREM1 // FRAS1 related extracellular matrix 1 // 9p22.3 // 158326 /// XM_0	FREM1	0.0449357	0.0449357	0.443826	-2.25313	KiCa down vs Ctrl	5.24877	4.00582	7.63193	1
27331	8127087	NM_000847 // GSTA3 // glutathione S-transferase alpha 3 // 6p12.1 // 2940 /// ENST00000	GSTA3	0.00166655	0.00166655	0.443549	-2.25454	KiCa down vs Ctrl	18.1362	4.01199	2.21214	1
15182	8006655	NM_024308 // DHRS11 // dehydrogenase/reductase (SDR family) member 11 // 17q12 // 79154	DHRS11	0.0128901	0.0128901	0.443014	-2.25727	KiCa down vs Ctrl	9.12188	4.02392	4.41128	1
25306	8107909	NM_003059 // SLC22A4 // solute carrier family 22 (organic cation/zwitterion transporter	SLC22A4	0.033796	0.033796	0.442577	-2.2595	KiCa down vs Ctrl	6.04142	4.03368	6.67671	1
25613	8110932	NM_003966 // SEMA5A // sema domain, seven thrombospondin repeats (type 1 and type 1-lik	SEMA5A	0.049494	0.049494	0.442568	-2.25954	KiCa down vs Ctrl	4.99137	4.03387	8.08169	1
18729	8042291	NM_001002243 // AFTPH // aftiphilin // 2p14 // 54812 /// NM_017657 // AFTPH // aftiphil	AFTPH	0.025591	0.025591	0.442434	-2.26022	KiCa down vs Ctrl	6.8652	4.03687	5.88019	1
29613	8148902	NM_005309 // GPT // glutamic-pyruvate transaminase (alanine aminotransferase) // 8q24.3	GPT	0.00514599	0.00514599	0.442252	-2.26116	KiCa down vs Ctrl	12.7028	4.04096	3.18115	1
12073	7975167	NM_001024218 // GPHN // gephyrin // 14q23.3 // 10243 /// NM_020806 // GPHN // gephyrin	GPHN	0.0155015	0.0155015	0.441669	-2.26414	KiCa down vs Ctrl	8.48194	4.05403	4.7796	1
7989	7934945	NM_148977 // PANK1 // pantothenate kinase 1 // 10q23.31 // 53354 /// NM_148978 // PANK1	PANK1	0.00292224	0.00292224	0.441388	-2.26558	KiCa down vs Ctrl	15.2733	4.06034	2.65845	1
4259	7897236	NM_001199860 // KCNAB2 // potassium voltage-gated channel, shaker-related subfamily, be	KCNAB2	0.00085978	0.00085978	0.441374	-2.26565	KiCa down vs Ctrl	21.9576	4.06065	1.84931	1
10511	7959234	NM_000545 // HNF1A // HNF1 homeobox A // 12q24.2 // 6927 /// ENST00000257555 // HNF1A /	HNF1A	0.0158449	0.0158449	0.441188	-2.26661	KiCa down vs Ctrl	8.40758	4.06485	4.83474	1
15407	8008900	NM_000717 // CA4 // carbonic anhydrase IV // 17q23 // 762 /// ENST00000300900 // CA4 //	CA4	0.000122714	0.000122714	0.440214	-2.27162	KiCa down vs Ctrl	36.6688	4.08682	1.11452	1
6064	7915567	NM_024066 // ERI3 // ERI1 exoribonuclease family member 3 // 1p32 // 79033 /// XM_00527	ERI3	0.00150008	0.00150008	0.43866	-2.27967	KiCa down vs Ctrl	18.7101	4.12214	2.20317	1
6701	7922018	NM_199351 // ILDR2 // immunoglobulin-like domain containing receptor 2 // 1q24.1 // 387	ILDR2	0.0272432	0.0272432	0.436693	-2.28994	KiCa down vs Ctrl	6.67547	4.16722	6.24259	1
13898	7993281	NM_032167 // SNX29 // sorting nexin 29 // 16p13.13-p13.12 // 92017 /// ENST00000564791	SNX29	0.0273638	0.0273638	0.436454	-2.29119	KiCa down vs Ctrl	6.66217	4.17274	6.26334	1
7194	7926875	NM_012342 // BAMBI // BMP and activin membrane-bound inhibitor // 10p12.3-p11.2 // 2580	BAMBI	0.0469503	0.0469503	0.436034	-2.2934	KiCa down vs Ctrl	5.13123	4.18243	8.15093	1
22461	8079772	NM_001640 // APEH // acylaminoacyl-peptide hydrolase // 3p21.31 // 327 /// ENST00000296	APEH	0.020843	0.020843	0.435842	-2.29441	KiCa down vs Ctrl	7.50603	4.18686	5.578	1
24485	8100109	NM_000807 // GABRA2 // gamma-aminobutyric acid (GABA) A receptor, alpha 2 // 4p12 // 25	GABRA2	0.0078319	0.0078319	0.435716	-2.29507	KiCa down vs Ctrl	10.9798	4.18979	3.81592	1
29317	8146142	NM_178819 // AGPAT6 // 1-acylglycerol-3-phosphate O-acyltransferase 6 // 8p11.21 // 137	AGPAT6	0.0141389	0.0141389	0.435521	-2.2961	KiCa down vs Ctrl	8.79796	4.19431	4.76737	1
29944	8151471	NM_014018 // MRPS28 // mitochondrial ribosomal protein S28 // 8q21.1-q21.2 // 28957 ///	MRPS28	0.0201671	0.0201671	0.435168	-2.29796	KiCa down vs Ctrl	7.61165	4.20248	5.52112	1
19215	8046546	NM_001199746 // HOXD8 // homeobox D8 // 2q31.1 // 3234 /// NM_019558 // HOXD8 // homeob	HOXD8	0.0132636	0.0132636	0.435016	-2.29877	KiCa down vs Ctrl	9.02114	4.20602	4.6624	1
6048	7915425	NM_001146192 // ZMYND12 // zinc finger, MYND-type containing 12 // 1p34.2 // 84217 ///	ZMYND12	9.90782e-05	9.90782e-05	0.434993	-2.29889	KiCa down vs Ctrl	38.6654	4.20655	1.08794	1
14563	8000603	NM_003321 // TUFM // Tu translation elongation factor, mitochondrial // 16p11.2 // 7284	TUFM	0.00988766	0.00988766	0.433429	-2.30718	KiCa down vs Ctrl	10.0865	4.24303	4.20664	1
20902	8064522	NM_001258384 // IDH3B // isocitrate dehydrogenase 3 (NAD+) beta // 20p13 // 3420 /// NM	IDH3B	0.0112723	0.0112723	0.433393	-2.30737	KiCa down vs Ctrl	9.60301	4.24388	4.41932	1
15002	8005141	NM_001271420 // TTC19 // tetratricopeptide repeat domain 19 // 17p12 // 54902 /// NM_01	TTC19	0.0116756	0.0116756	0.433381	-2.30744	KiCa down vs Ctrl	9.47559	4.24416	4.47904	1
12914	7982723	NM_001159508 // IVD // isovaleryl-CoA dehydrogenase // 15q14-q15 // 3712 /// NM_002225	IVD	0.0210608	0.0210608	0.433168	-2.30857	KiCa down vs Ctrl	7.47288	4.24915	5.6861	1
31585	8167305	NM_006579 // EBP // emopamil binding protein (sterol isomerase) // Xp11.23-p11.22 // 10	EBP	0.00870656	0.00870656	0.432625	-2.31147	KiCa down vs Ctrl	10.5686	4.2619	4.03259	1
26292	8117207	NM_001080 // ALDH5A1 // aldehyde dehydrogenase 5 family, member A1 // 6p22 // 7915 ///	ALDH5A1	0.00856586	0.00856586	0.432377	-2.3128	KiCa down vs Ctrl	10.6313	4.26774	4.01431	1
23168	8087224	NM_000387 // SLC25A20 // solute carrier family 25 (carnitine/acylcarnitine translocase)	SLC25A20	0.0316199	0.0316199	0.432359	-2.31289	KiCa down vs Ctrl	6.234	4.26816	6.84658	1
32850	8177964	NM_001011700 // MCCD1 // mitochondrial coiled-coil domain 1 // 6p21.33 // 401250 /// EN	MCCD1	0.047859	0.047859	0.432213	-2.31367	KiCa down vs Ctrl	5.08022	4.2716	8.40831	1
32986	8179246	NM_001011700 // MCCD1 // mitochondrial coiled-coil domain 1 // 6p21.33 // 401250 /// EN	MCCD1	0.047859	0.047859	0.432213	-2.31367	KiCa down vs Ctrl	5.08022	4.2716	8.40831	1
14894	8003840	NM_001014764 // EMC6 // ER membrane protein complex subunit 6 // 17p13.2 // 83460 /// N	EMC6	0.00165074	0.00165074	0.432194	-2.31377	KiCa down vs Ctrl	18.1877	4.27204	2.34887	1
22472	8079966	NM_001005914 // SEMA3B // sema domain, immunoglobulin domain (Ig), short basic domain,	SEMA3B	0.00371943	0.00371943	0.431903	-2.31534	KiCa down vs Ctrl	14.1409	4.27891	3.0259	1
5511	7909992	NM_001136115 // FBXO28 // F-box protein 28 // 1q42.11 // 23219 /// NM_015176 // FBXO28	FBXO28	0.0250175	0.0250175	0.431845	-2.31565	KiCa down vs Ctrl	6.93459	4.28028	6.17237	1
11574	7970577	NM_005932 // MIPEP // mitochondrial intermediate peptidase // 13q12 // 4285 /// ENST000	MIPEP	6.76414e-06	6.76414e-06	0.431794	-2.31592	KiCa down vs Ctrl	72.5676	4.28149	0.59	1
14936	8004271	NM_000018 // ACADVL // acyl-CoA dehydrogenase, very long chain // 17p13.1 // 37 /// NM_	ACADVL	0.00704042	0.00704042	0.43176	-2.3161	KiCa down vs Ctrl	11.4028	4.28228	3.75548	1
4685	7901497	NM_001004339 // ZYG11A // zyg-11 family member A, cell cycle regulator // 1p32.3 // 440	ZYG11A	0.0136354	0.0136354	0.431643	-2.31673	KiCa down vs Ctrl	8.92424	4.28505	4.80159	1
23167	8087210	NM_004157 // PRKAR2A // protein kinase, cAMP-dependent, regulatory, type II, alpha // 3	PRKAR2A	0.0203584	0.0203584	0.431225	-2.31898	KiCa down vs Ctrl	7.58132	4.29495	5.66518	1
16214	8017421	NM_020198 // CCDC47 // coiled-coil domain containing 47 // 17q23.3 // 57003 /// ENST000	CCDC47	0.0263178	0.0263178	0.430947	-2.32047	KiCa down vs Ctrl	6.77995	4.30154	6.3445	1
27248	8126259	NM_145063 // OARD1 // O-acyl-ADP-ribose deacylase 1 // 6p21.1 // 221443 /// ENST0000037	OARD1	0.00286342	0.00286342	0.430785	-2.32134	KiCa down vs Ctrl	15.3714	4.30537	2.80091	1
19729	8052204	NM_007008 // RTN4 // reticulon 4 // 2p16.3 // 57142 /// NM_020532 // RTN4 // reticulon	RTN4	0.0197496	0.0197496	0.430654	-2.32205	KiCa down vs Ctrl	7.67906	4.30848	5.61068	1
11909	7973510	NM_006032 // CPNE6 // copine VI (neuronal) // 14q11.2 // 9362 /// ENST00000460657 // CP	CPNE6	0.0201527	0.0201527	0.430203	-2.32448	KiCa down vs Ctrl	7.61394	4.31921	5.67276	1
12138	7975876	NM_004452 // ESRRB // estrogen-related receptor beta // 14q24.3 // 2103 /// XM_00526740	ESRRB	0.0018735	0.0018735	0.430178	-2.32462	KiCa down vs Ctrl	17.5122	4.3198	2.46674	1
19854	8053406	NM_017750 // RETSAT // retinol saturase (all-trans-retinol 13,14-reductase) // 2p11.2 /	RETSAT	0.0159551	0.0159551	0.429701	-2.3272	KiCa down vs Ctrl	8.38414	4.33116	5.1659	1
12671	7981142	NM_024734 // CLMN // calmin (calponin-like, transmembrane) // 14q32.13 // 79789 /// XM_	CLMN	0.0433264	0.0433264	0.429626	-2.32761	KiCa down vs Ctrl	5.34742	4.33298	8.10293	1
20706	8062557	NM_001172735 // PPP1R16B // protein phosphatase 1, regulatory subunit 16B // 20q11.23 /	PPP1R16B	0.0283143	0.0283143	0.429604	-2.32772	KiCa down vs Ctrl	6.55981	4.33349	6.60612	1
16862	8023855	NM_001190807 // CYB5A // cytochrome b5 type A (microsomal) // 18q23 // 1528 /// NM_0019	CYB5A	0.0363265	0.0363265	0.429443	-2.3286	KiCa down vs Ctrl	5.8357	4.33733	7.43242	1
16215	8017437	NM_017647 // FTSJ3 // FtsJ homolog 3 (E. coli) // 17q23.3 // 117246 /// ENST00000427159	FTSJ3	0.000547461	0.000547461	0.429025	-2.33087	KiCa down vs Ctrl	24.8736	4.34733	1.74777	1
25542	8110318	NM_001271828 // PRELID1 // PRELI domain containing 1 // 5q35.3 // 27166 /// NM_013237 /	PRELID1	0.0271795	0.0271795	0.428511	-2.33366	KiCa down vs Ctrl	6.68252	4.35966	6.52398	1
20224	8057034	NM_001139517 // PRKRA // protein kinase, interferon-inducible double stranded RNA depen	PRKRA	0.00646444	0.00646444	0.428207	-2.33532	KiCa down vs Ctrl	11.7485	4.36697	3.71706	1
11382	7968734	NM_014252 // SLC25A15 // solute carrier family 25 (mitochondrial carrier; ornithine tra	SLC25A15	0.00189534	0.00189534	0.42801	-2.3364	KiCa down vs Ctrl	17.4512	4.37171	2.50511	1
20301	8058335	NM_001005781 // SUMO1 // small ubiquitin-like modifier 1 // 2q33 // 7341 /// NM_0010057	SUMO1	0.0145269	0.0145269	0.427767	-2.33772	KiCa down vs Ctrl	8.70435	4.37756	5.02917	1
20334	8058552	NM_001282386 // IDH1 // isocitrate dehydrogenase 1 (NADP+), soluble // 2q33.3 // 3417 /	IDH1	0.0266208	0.0266208	0.427764	-2.33774	KiCa down vs Ctrl	6.74526	4.37764	6.48995	1
24107	8096663	NM_001008388 // CISD2 // CDGSH iron sulfur domain 2 // 4q24 // 493856 /// XM_005263040	CISD2	0.04678	0.04678	0.427572	-2.33879	KiCa down vs Ctrl	5.14092	4.38226	8.52428	1
19321	8047641	NM_177538 // CYP20A1 // cytochrome P450, family 20, subfamily A, polypeptide 1 // 2q33.	CYP20A1	0.0394505	0.0394505	0.427324	-2.34015	KiCa down vs Ctrl	5.60468	4.38825	7.82962	1
8373	7938812	NM_153347 // TMEM86A // transmembrane protein 86A // 11p15.1 // 144110 /// ENST00000280	TMEM86A	0.00470727	0.00470727	0.426921	-2.34235	KiCa down vs Ctrl	13.088	4.39799	3.36031	1
28938	8142554	NM_005763 // AASS // aminoadipate-semialdehyde synthase // 7q31.3 // 10157 /// ENST0000	AASS	0.0121259	0.0121259	0.426782	-2.34312	KiCa down vs Ctrl	9.33943	4.40136	4.71266	1
10461	7958761	NM_001136538 // ACAD10 // acyl-CoA dehydrogenase family, member 10 // 12q24.12 // 80724	ACAD10	0.0283766	0.0283766	0.426304	-2.34574	KiCa down vs Ctrl	6.55324	4.41294	6.73399	1
14380	7998637	NM_016332 // MSRB1 // methionine sulfoxide reductase B1 // 16p13.3 // 51734 /// ENST000	MSRB1	0.0118679	0.0118679	0.426301	-2.34576	KiCa down vs Ctrl	9.41667	4.41303	4.6864	1
5843	7913156	NM_003689 // AKR7A2 // aldo-keto reductase family 7, member A2 (aflatoxin aldehyde redu	AKR7A2	0.0048912	0.0048912	0.425674	-2.34922	KiCa down vs Ctrl	12.9215	4.42828	3.42707	1
22647	8081758	NM_001172105 // GRAMD1C // GRAM domain containing 1C // 3q13.31 // 54762 /// ENST000004	GRAMD1C	0.0248806	0.0248806	0.425451	-2.35045	KiCa down vs Ctrl	6.95143	4.43371	6.37812	1
7656	7931754	NM_004508 // IDI1 // isopentenyl-diphosphate delta isomerase 1 // 10p15.3 // 3422 /// X	IDI1	0.032	0.032	0.425253	-2.35154	KiCa down vs Ctrl	6.19921	4.43855	7.15986	1
16102	8016371	NM_001145023 // SCRN2 // secernin 2 // 17q21.32 // 90507 /// NM_138355 // SCRN2 // sece	SCRN2	0.000497268	0.000497268	0.424996	-2.35297	KiCa down vs Ctrl	25.5299	4.44483	1.74103	1
19772	8052680	NM_004161 // RAB1A // RAB1A, member RAS oncogene family // 2p14 // 5861 /// NM_015543 /	RAB1A	0.039043	0.039043	0.424933	-2.35331	KiCa down vs Ctrl	5.63352	4.44637	7.8927	1
30245	8154367	NM_000550 // TYRP1 // tyrosinase-related protein 1 // 9p23 // 7306 /// ENST00000381136	TYRP1	0.00891288	0.00891288	0.424631	-2.35499	KiCa down vs Ctrl	10.4789	4.45375	4.25021	1
10313	7957052	NM_001198842 // CCT2 // chaperonin containing TCP1, subunit 2 (beta) // 12q15 // 10576	CCT2	0.0499227	0.0499227	0.424548	-2.35544	KiCa down vs Ctrl	4.96867	4.45578	8.96775	1
27576	8129783	NM_001198608 // MAP7 // microtubule-associated protein 7 // 6q23.3 // 9053 /// NM_00119	MAP7	0.0103095	0.0103095	0.424412	-2.3562	KiCa down vs Ctrl	9.93092	4.45911	4.49013	1
24861	8103524	NM_001100389 // TMEM192 // transmembrane protein 192 // 4q32.3 // 201931 /// ENST000003	TMEM192	0.035969	0.035969	0.424278	-2.35694	KiCa down vs Ctrl	5.86368	4.4624	7.61024	1
19638	8051215	NM_022128 // RBKS // ribokinase // 2p23.3 // 64080 /// ENST00000302188 // RBKS // ribok	RBKS	0.0109112	0.0109112	0.42407	-2.3581	KiCa down vs Ctrl	9.72187	4.46751	4.59532	1
30764	8159521	NM_000954 // PTGDS // prostaglandin D2 synthase 21kDa (brain) // 9q34.2-q34.3 // 5730 /	PTGDS	0.0146926	0.0146926	0.423972	-2.35864	KiCa down vs Ctrl	8.66528	4.46991	5.15841	1
6882	7923824	NM_173854 // SLC41A1 // solute carrier family 41 (magnesium transporter), member 1 // 1	SLC41A1	0.0212255	0.0212255	0.423675	-2.3603	KiCa down vs Ctrl	7.44809	4.47723	6.01125	1
20275	8058052	NM_002156 // HSPD1 // heat shock 60kDa protein 1 (chaperonin) // 2q33.1 // 3329 /// NM_	HSPD1	0.0157134	0.0157134	0.423351	-2.36211	KiCa down vs Ctrl	8.43582	4.48521	5.31686	1
19286	8047339	NM_001207067 // BZW1 // basic leucine zipper and W2 domains 1 // 2q33 // 9689 /// NM_00	BZW1	0.0207319	0.0207319	0.423149	-2.36324	KiCa down vs Ctrl	7.52309	4.49019	5.96854	1
5080	7905444	NM_030918 // SNX27 // sorting nexin family member 27 // 1q21.3 // 81609 /// ENST0000036	SNX27	0.0246747	0.0246747	0.423126	-2.36336	KiCa down vs Ctrl	6.97698	4.49076	6.43653	1
15253	8007363	NM_032387 // WNK4 // WNK lysine deficient protein kinase 4 // 17q21-q22 // 65266 /// EN	WNK4	0.00236954	0.00236954	0.422893	-2.36466	KiCa down vs Ctrl	16.3039	4.4965	2.75792	1
4854	7903281	NM_001271684 // SLC35A3 // solute carrier family 35 (UDP-N-acetylglucosamine (UDP-GlcNA	SLC35A3	0.0255777	0.0255777	0.422576	-2.36644	KiCa down vs Ctrl	6.86679	4.50435	6.55961	1
19688	8051799	NM_012205 // HAAO // 3-hydroxyanthranilate 3,4-dioxygenase // 2p21 // 23498 /// ENST000	HAAO	0.0452728	0.0452728	0.422416	-2.36733	KiCa down vs Ctrl	5.22865	4.50829	8.62228	1
23798	8093821	NR_040045 // LINC00955 // long intergenic non-protein coding RNA 955 // 4p16.3 // 28549	LINC00955	0.0050978	0.0050978	0.422045	-2.36941	KiCa down vs Ctrl	12.7432	4.5175	3.54503	1
17756	8032608	NM_001287529 // MFSD12 // major facilitator superfamily domain containing 12 // 19p13.3	MFSD12	0.000260582	0.000260582	0.421947	-2.36997	KiCa down vs Ctrl	30.2862	4.51994	1.49241	1
31826	8169210	NM_001171092 // CLDN2 // claudin 2 // Xq22.3-q23 // 9075 /// NM_001171095 // CLDN2 // c	CLDN2	0.00230841	0.00230841	0.42171	-2.3713	KiCa down vs Ctrl	16.4355	4.52582	2.75368	1
21924	8074335	NM_001195226 // PRODH // proline dehydrogenase (oxidase) 1 // 22q11.21 // 5625 /// NM_0	PRODH	0.0395553	0.0395553	0.421675	-2.3715	KiCa down vs Ctrl	5.59732	4.5267	8.08726	1
11911	7973545	NM_025230 // DCAF11 // DDB1 and CUL4 associated factor 11 // 14q11.2 // 80344 /// NM_18	DCAF11	0.0350444	0.0350444	0.421587	-2.37199	KiCa down vs Ctrl	5.93766	4.52889	7.6274	1
5077	7905395	NM_002796 // PSMB4 // proteasome (prosome, macropain) subunit, beta type, 4 // 1q21 //	PSMB4	0.0208134	0.0208134	0.421364	-2.37324	KiCa down vs Ctrl	7.51057	4.53443	6.0374	1
19017	8044818	NM_001271049 // PCDP1 // primary ciliary dyskinesia protein 1 // 2q14.2 // 200373 /// N	PCDP1	0.0140471	0.0140471	0.421072	-2.37489	KiCa down vs Ctrl	8.82058	4.54171	5.149	1
26291	8117194	NM_001286264 // MRS2 // MRS2 magnesium transporter // 6p22.3-p22.1 // 57380 /// NM_0012	MRS2	0.0266812	0.0266812	0.420856	-2.37611	KiCa down vs Ctrl	6.73839	4.54711	6.74806	1
17415	8029489	NM_001013257 // BCAM // basal cell adhesion molecule (Lutheran blood group) // 19q13.2	BCAM	0.0360516	0.0360516	0.420384	-2.37878	KiCa down vs Ctrl	5.85718	4.5589	7.78344	1
23406	8089729	NM_001015887 // IGSF11 // immunoglobulin superfamily, member 11 // 3q13.32 // 152404 //	IGSF11	0.0192063	0.0192063	0.420372	-2.37884	KiCa down vs Ctrl	7.76943	4.55919	5.86811	1
31259	8164177	NM_001006617 // MAPKAP1 // mitogen-activated protein kinase associated protein 1 // 9q3	MAPKAP1	0.0304118	0.0304118	0.419965	-2.38115	KiCa down vs Ctrl	6.34803	4.56939	7.19812	1
13969	7994216	NM_001258411 // SLC5A11 // solute carrier family 5 (sodium/inositol cotransporter), mem	SLC5A11	0.00314737	0.00314737	0.419696	-2.38268	KiCa down vs Ctrl	14.9189	4.57615	3.06734	1
25597	8110803	NM_030782 // CLPTM1L // CLPTM1-like // 5p15.33 // 81037 /// ENST00000320895 // CLPTM1L	CLPTM1L	0.0192285	0.0192285	0.418915	-2.38712	KiCa down vs Ctrl	7.76566	4.5958	5.91811	1
16252	8017885	NM_001288985 // ABCA8 // ATP-binding cassette, sub-family A (ABC1), member 8 // 17q24 /	ABCA8	0.0436743	0.0436743	0.418877	-2.38733	KiCa down vs Ctrl	5.32572	4.59675	8.63123	1
4283	7897460	NM_032315 // SLC25A33 // solute carrier family 25 (pyrimidine nucleotide carrier), memb	SLC25A33	0.0104691	0.0104691	0.418697	-2.38836	KiCa down vs Ctrl	9.87407	4.60129	4.65998	1
23140	8086689	NM_000258 // MYL3 // myosin, light chain 3, alkali; ventricular, skeletal, slow // 3p21	MYL3	0.0013815	0.0013815	0.418614	-2.38884	KiCa down vs Ctrl	19.1678	4.6034	2.40164	1
28005	8133670	NM_000941 // POR // P450 (cytochrome) oxidoreductase // 7q11.2 // 5447 /// ENST00000394	POR	0.000909646	0.000909646	0.418147	-2.39151	KiCa down vs Ctrl	21.6117	4.61522	2.13551	1
23263	8088384	NM_000925 // PDHB // pyruvate dehydrogenase (lipoamide) beta // 3p21.1-p14.2 // 5162 //	PDHB	0.0193779	0.0193779	0.418112	-2.3917	KiCa down vs Ctrl	7.74055	4.61609	5.96352	1
23454	8090343	NM_014079 // KLF15 // Kruppel-like factor 15 // 3q21.3 // 28999 /// XM_005247400 // KLF	KLF15	0.0150613	0.0150613	0.418106	-2.39174	KiCa down vs Ctrl	8.58023	4.61625	5.3801	1
5757	7912257	NM_001009566 // CLSTN1 // calsyntenin 1 // 1p36.22 // 22883 /// NM_014944 // CLSTN1 //	CLSTN1	0.0258514	0.0258514	0.418058	-2.39201	KiCa down vs Ctrl	6.83432	4.61746	6.75629	1
7669	7931863	NM_024701 // ASB13 // ankyrin repeat and SOCS box containing 13 // 10p15.1 // 79754 ///	ASB13	0.018653	0.018653	0.417821	-2.39337	KiCa down vs Ctrl	7.8647	4.62346	5.87876	1
6330	7918437	NM_006402 // LAMTOR5 // late endosomal/lysosomal adaptor, MAPK and MTOR activator 5 //	LAMTOR5	0.000490458	0.000490458	0.417555	-2.39489	KiCa down vs Ctrl	25.625	4.63021	1.80691	1
31226	8163839	NM_001735 // C5 // complement component 5 // 9q33-q34 // 727 /// ENST00000223642 // C5	C5	0.0276005	0.0276005	0.417496	-2.39523	KiCa down vs Ctrl	6.63628	4.63171	6.97938	1
25364	8108478	NM_032412 // CYSTM1 // cysteine-rich transmembrane module containing 1 // 5q31.3 // 844	CYSTM1	0.0226293	0.0226293	0.417395	-2.39581	KiCa down vs Ctrl	7.24584	4.63428	6.39578	1
7409	7928909	NM_019054 // FAM35A // family with sequence similarity 35, member A // 10q23.2 // 54537	FAM35A	0.0466451	0.0466451	0.417175	-2.39708	KiCa down vs Ctrl	5.14863	4.63988	9.01188	1
14510	7999920	NM_001007240 // GP2 // glycoprotein 2 (zymogen granule membrane) // 16p12 // 2813 /// N	GP2	0.0121115	0.0121115	0.417027	-2.39793	KiCa down vs Ctrl	9.3437	4.64364	4.96981	1
16477	8020183	NM_014214 // IMPA2 // inositol(myo)-1(or 4)-monophosphatase 2 // 18p11.2 // 3613 /// EN	IMPA2	0.0110073	0.0110073	0.416869	-2.39883	KiCa down vs Ctrl	9.68979	4.64767	4.79646	1
9758	7951554	NM_001260492 // RDX // radixin // 11q23 // 5962 /// NM_001260493 // RDX // radixin // 1	RDX	0.0444203	0.0444203	0.416618	-2.40028	KiCa down vs Ctrl	5.27989	4.65407	8.81472	1
8629	7940996	NM_012094 // PRDX5 // peroxiredoxin 5 // 11q13 // 25824 /// NM_181651 // PRDX5 // perox	PRDX5	0.0261088	0.0261088	0.41637	-2.40171	KiCa down vs Ctrl	6.80417	4.6604	6.84933	1
29545	8148270	NM_001278645 // NDUFB9 // NADH dehydrogenase (ubiquinone) 1 beta subcomplex, 9, 22kDa /	NDUFB9	0.0422125	0.0422125	0.416196	-2.40272	KiCa down vs Ctrl	5.41837	4.66486	8.60934	1
32006	8170695	ENST00000342782 // DUSP9 // dual specificity phosphatase 9 // Xq28 // 1852 /// BC034936	DUSP9	0.00607247	0.00607247	0.416178	-2.40282	KiCa down vs Ctrl	12.0057	4.66531	3.88591	1
24645	8101622	NM_138501 // TECR // trans-2,3-enoyl-CoA reductase // 19p13.12 // 9524 /// NR_038103 //	TECR	0.0480086	0.0480086	0.416035	-2.40364	KiCa down vs Ctrl	5.07193	4.66897	9.2055	1
19866	8053533	NM_001100169 // IMMT // inner membrane protein, mitochondrial // 2p11.2|2 // 10989 ///	IMMT	0.0133944	0.0133944	0.415797	-2.40502	KiCa down vs Ctrl	8.98667	4.67506	5.20222	1
13318	7986822	NM_000814 // GABRB3 // gamma-aminobutyric acid (GABA) A receptor, beta 3 // 15q12 // 25	GABRB3	0.0225688	0.0225688	0.415525	-2.40659	KiCa down vs Ctrl	7.25423	4.68204	6.45421	1
28947	8142663	NM_001282419 // NDUFA5 // NADH dehydrogenase (ubiquinone) 1 alpha subcomplex, 5 // 7q31	NDUFA5	0.021593	0.021593	0.41551	-2.40668	KiCa down vs Ctrl	7.39361	4.68241	6.33305	1
15433	8009227	NM_001199163 // PSMC5 // proteasome (prosome, macropain) 26S subunit, ATPase, 5 // 17q2	PSMC5	0.000620718	0.000620718	0.415224	-2.40834	KiCa down vs Ctrl	24.0354	4.68976	1.95119	1
13146	7985192	NM_001083612 // HYKK // hydroxylysine kinase // 15q25.1 // 123688 /// ENST00000408962 /	HYKK	0.0186491	0.0186491	0.414631	-2.41178	KiCa down vs Ctrl	7.86538	4.70503	5.98195	1
29443	8147228	NM_001359 // DECR1 // 2,4-dienoyl CoA reductase 1, mitochondrial // 8q21.3 // 1666 ///	DECR1	0.0150532	0.0150532	0.414405	-2.4131	KiCa down vs Ctrl	8.58208	4.71087	5.48919	1
20934	8064904	NM_017671 // FERMT1 // fermitin family member 1 // 20p12.3 // 55612 /// ENST00000217289	FERMT1	0.00434759	0.00434759	0.414184	-2.41439	KiCa down vs Ctrl	13.4377	4.71657	3.50996	1
11676	7971513	NM_001984 // ESD // esterase D // 13q14.1-q14.2 // 2098 /// XM_005266278 // ESD // este	ESD	0.0216287	0.0216287	0.413992	-2.41551	KiCa down vs Ctrl	7.38837	4.72153	6.39049	1
11315	7967933	NM_006531 // IFT88 // intraflagellar transport 88 homolog (Chlamydomonas) // 13q12.1 //	IFT88	0.048316	0.048316	0.41384	-2.41639	KiCa down vs Ctrl	5.05501	4.72546	9.34806	1
7566	7930703	NM_139169 // TRUB1 // TruB pseudouridine (psi) synthase family member 1 // 10q25.3 // 1	TRUB1	0.0426111	0.0426111	0.413781	-2.41673	KiCa down vs Ctrl	5.39272	4.72698	8.76549	1
20185	8056716	NM_001293186 // METTL5 // methyltransferase like 5 // 2q31.1 // 29081 /// NM_001293187	METTL5	0.0290648	0.0290648	0.413476	-2.41852	KiCa down vs Ctrl	6.48189	4.73489	7.3048	1
16564	8021081	NM_001128588 // SLC14A1 // solute carrier family 14 (urea transporter), member 1 (Kidd	SLC14A1	0.0328158	0.0328158	0.413268	-2.41974	KiCa down vs Ctrl	6.12623	4.7403	7.73771	1
26608	8120251	NM_012347 // FBXO9 // F-box protein 9 // 6p12.3-p11.2 // 26268 /// NM_033480 // FBXO9 /	FBXO9	0.0184792	0.0184792	0.412169	-2.42619	KiCa down vs Ctrl	7.89533	4.7689	6.04015	1
26846	8122409	NM_003630 // PEX3 // peroxisomal biogenesis factor 3 // 6q24.2 // 8504 /// ENST00000367	PEX3	0.00625697	0.00625697	0.412114	-2.42651	KiCa down vs Ctrl	11.8822	4.77035	4.0147	1
27617	8130191	NM_001271937 // RMND1 // required for meiotic nuclear division 1 homolog (S. cerevisiae	RMND1	0.0106892	0.0106892	0.411332	-2.43113	KiCa down vs Ctrl	9.79734	4.79081	4.88991	1
19682	8051762	NM_001112800 // SLC8A1 // solute carrier family 8 (sodium/calcium exchanger), member 1	SLC8A1	0.00855637	0.00855637	0.411214	-2.43182	KiCa down vs Ctrl	10.6356	4.7939	4.50741	1
13608	7990566	NM_000126 // ETFA // electron-transfer-flavoprotein, alpha polypeptide // 15q23-q25 //	ETFA	0.0360885	0.0360885	0.410335	-2.43703	KiCa down vs Ctrl	5.85429	4.81702	8.22818	1
23480	8090546	NM_001127192 // CNBP // CCHC-type zinc finger, nucleic acid binding protein // 3q21 //	CNBP	0.0472483	0.0472483	0.409557	-2.44166	KiCa down vs Ctrl	5.11436	4.83756	9.45877	1
12516	7979574	NM_030791 // SGPP1 // sphingosine-1-phosphate phosphatase 1 // 14q23.2 // 81537 /// ENS	SGPP1	0.000276838	0.000276838	0.409533	-2.4418	KiCa down vs Ctrl	29.8141	4.83819	1.62279	1
10041	7954245	NM_001143821 // PLEKHA5 // pleckstrin homology domain containing, family A member 5 //	PLEKHA5	0.0450986	0.0450986	0.40948	-2.44212	KiCa down vs Ctrl	5.23903	4.83959	9.23757	1
19159	8045946	NM_005805 // PSMD14 // proteasome (prosome, macropain) 26S subunit, non-ATPase, 14 // 2	PSMD14	0.0132613	0.0132613	0.409375	-2.44275	KiCa down vs Ctrl	9.02175	4.84238	5.36745	1
14494	7999727	NM_001171 // ABCC6 // ATP-binding cassette, sub-family C (CFTR/MRP), member 6 // 16p13.	ABCC6	0.0146426	0.0146426	0.40909	-2.44445	KiCa down vs Ctrl	8.67701	4.84994	5.58941	1
4594	7900546	NM_001287510 // PPCS // phosphopantothenoylcysteine synthetase // 1p34.2 // 79717 /// N	PPCS	0.000795703	0.000795703	0.408866	-2.44579	KiCa down vs Ctrl	22.4392	4.85588	2.16401	1
12493	7979367	NM_006544 // EXOC5 // exocyst complex component 5 // 14q22.3 // 10640 /// ENST000003409	EXOC5	0.049933	0.049933	0.408701	-2.44678	KiCa down vs Ctrl	4.96813	4.86027	9.7829	1
7577	7930857	NM_001165924 // EMX2 // empty spiracles homeobox 2 // 10q26.1 // 2018 /// NM_004098 //	EMX2	0.0443641	0.0443641	0.406821	-2.45808	KiCa down vs Ctrl	5.2833	4.91049	9.29435	1
5454	7909350	NM_001006658 // CR2 // complement component (3d/Epstein Barr virus) receptor 2 // 1q32	CR2	0.0251829	0.0251829	0.406459	-2.46027	KiCa down vs Ctrl	6.91437	4.92021	7.11592	1
20014	8054945	NM_004305 // BIN1 // bridging integrator 1 // 2q14 // 274 /// NM_139343 // BIN1 // brid	BIN1	0.00489621	0.00489621	0.406064	-2.46267	KiCa down vs Ctrl	12.9171	4.93085	3.81732	1
18196	8037205	NM_001024912 // CEACAM1 // carcinoembryonic antigen-related cell adhesion molecule 1 (b	CEACAM1	0.0275627	0.0275627	0.405476	-2.46624	KiCa down vs Ctrl	6.64039	4.94671	7.44942	1
5565	7910550	NM_005999 // TSNAX // translin-associated factor X // 1q42.1 // 7257 /// ENST0000036663	TSNAX	0.0338512	0.0338512	0.404557	-2.47184	KiCa down vs Ctrl	6.03673	4.97161	8.2356	1
14451	7999360	NM_000982 // RPL21 // ribosomal protein L21 // 13q12.2 // 6144 /// NR_026911 // RPL21P2	RPL21	0.0426877	0.0426877	0.404426	-2.47264	KiCa down vs Ctrl	5.38782	4.97518	9.23412	1
10035	7954185	NM_015954 // DERA // deoxyribose-phosphate aldolase (putative) // 12p12.3 // 51071 ///	DERA	0.00514242	0.00514242	0.404247	-2.47374	KiCa down vs Ctrl	12.7058	4.98004	3.9195	1
9288	7947363	NM_000378 // WT1 // Wilms tumor 1 // 11p13 // 7490 /// NM_001198551 // WT1 // Wilms tum	WT1	0.0180215	0.0180215	0.404101	-2.47463	KiCa down vs Ctrl	7.97772	4.98401	6.2474	1
9054	7945321	NM_138342 // GLB1L2 // galactosidase, beta 1-like 2 // 11q25 // 89944 /// ENST000003397	GLB1L2	0.0364187	0.0364187	0.404066	-2.47484	KiCa down vs Ctrl	5.82853	4.98497	8.5527	1
32196	8172447	NM_013271 // PCSK1N // proprotein convertase subtilisin/kexin type 1 inhibitor // Xp11.	PCSK1N	0.017749	0.017749	0.404053	-2.47492	KiCa down vs Ctrl	8.02799	4.98532	6.20992	1
11795	7972570	NM_033110 // GGACT // gamma-glutamylamine cyclotransferase // 13q32.3 // 87769 /// XM_0	GGACT	0.0202432	0.0202432	0.403921	-2.47573	KiCa down vs Ctrl	7.59955	4.98891	6.56474	1
18014	8035648	NM_001001524 // TM6SF2 // transmembrane 6 superfamily member 2 // 19p13.3-p12 // 53345	TM6SF2	0.0153911	0.0153911	0.403758	-2.47673	KiCa down vs Ctrl	8.50626	4.99336	5.87021	1
8958	7944375	NM_016146 // TRAPPC4 // trafficking protein particle complex 4 // 11q23.3 // 51399 ///	TRAPPC4	0.0137125	0.0137125	0.403726	-2.47692	KiCa down vs Ctrl	8.90453	4.99422	5.60862	1
27153	8125139	NM_000434 // NEU1 // sialidase 1 (lysosomal sialidase) // 6p21.3 // 4758 /// ENST000002	NEU1	0.0128347	0.0128347	0.402686	-2.48332	KiCa down vs Ctrl	9.13712	5.02267	5.497	1
14916	8004057	NM_006612 // KIF1C // kinesin family member 1C // 17p13.2 // 10749 /// ENST00000320785	KIF1C	0.000206843	0.000206843	0.402608	-2.4838	KiCa down vs Ctrl	32.142	5.02481	1.56332	1
8152	7936937	NM_000375 // UROS // uroporphyrinogen III synthase // 10q25.2-q26.3 // 7390 /// XM_0052	UROS	0.00132368	0.00132368	0.402608	-2.48381	KiCa down vs Ctrl	19.4084	5.02482	2.589	1
15062	8005638	NM_000382 // ALDH3A2 // aldehyde dehydrogenase 3 family, member A2 // 17p11.2 // 224 //	ALDH3A2	0.0424405	0.0424405	0.402129	-2.48677	KiCa down vs Ctrl	5.40366	5.03798	9.32326	1
11496	7969736	NM_001001715 // FARP1 // FERM, RhoGEF (ARHGEF) and pleckstrin domain protein 1 (chondro	FARP1	0.0283748	0.0283748	0.402048	-2.48726	KiCa down vs Ctrl	6.55343	5.0402	7.69093	1
8092	7936249	NM_001013031 // SORCS1 // sortilin-related VPS10 domain containing receptor 1 // 10q23-	SORCS1	0.00829457	0.00829457	0.401732	-2.48922	KiCa down vs Ctrl	10.7558	5.04891	4.69414	1
20381	8059158	NM_001286423 // GLB1L // galactosidase, beta 1-like // 2q35 // 79411 /// NM_024506 // G	GLB1L	0.0313988	0.0313988	0.401725	-2.48927	KiCa down vs Ctrl	6.25446	5.0491	8.07279	1
6663	7921571	NM_001193644 // PEX19 // peroxisomal biogenesis factor 19 // 1q23.2 // 5824 /// NM_0028	PEX19	0.0193417	0.0193417	0.401415	-2.49119	KiCa down vs Ctrl	7.74661	5.05765	6.52885	1
7704	7932243	NM_001010924 // FAM171A1 // family with sequence similarity 171, member A1 // 10p13 //	FAM171A1	0.00531944	0.00531944	0.400245	-2.49847	KiCa down vs Ctrl	12.5613	5.09005	4.05216	1
8965	7944478	NM_024791 // PDZD3 // PDZ domain containing 3 // 11q23.3 // 79849 /// NR_033122 // PDZD	PDZD3	0.0108887	0.0108887	0.399855	-2.5009	KiCa down vs Ctrl	9.72943	5.10088	5.24274	1
10378	7957654	NM_152435 // AMDHD1 // amidohydrolase domain containing 1 // 12q23.1 // 144193 /// ENST	AMDHD1	0.000828241	0.000828241	0.399528	-2.50296	KiCa down vs Ctrl	22.1891	5.11001	2.30294	1
19496	8049574	NM_001278305 // UBE2F // ubiquitin-conjugating enzyme E2F (putative) // 2q37.3 // 14073	UBE2F	0.00366211	0.00366211	0.399513	-2.50305	KiCa down vs Ctrl	14.2122	5.11043	3.59581	1
12063	7975045	NM_005956 // MTHFD1 // methylenetetrahydrofolate dehydrogenase (NADP+ dependent) 1, met	MTHFD1	0.00480153	0.00480153	0.399256	-2.50466	KiCa down vs Ctrl	13.0017	5.11759	3.93609	1
19737	8052331	NM_033109 // PNPT1 // polyribonucleotide nucleotidyltransferase 1 // 2p15 // 87178 ///	PNPT1	0.00257661	0.00257661	0.399166	-2.50522	KiCa down vs Ctrl	15.8868	5.1201	3.22287	1
11319	7967987	NM_024026 // MRPL57 // mitochondrial ribosomal protein L57 // 13q12.11 // 78988 /// ENS	MRPL57	0.000565499	0.000565499	0.398735	-2.50793	KiCa down vs Ctrl	24.6552	5.13216	2.08158	1
20141	8056022	NM_001171637 // CCDC148 // coiled-coil domain containing 148 // 2q24.1 // 130940 /// NM	CCDC148	0.0231642	0.0231642	0.398339	-2.51043	KiCa down vs Ctrl	7.17275	5.14326	7.17055	1
10233	7956120	NM_001005915 // ERBB3 // v-erb-b2 avian erythroblastic leukemia viral oncogene homolog	ERBB3	0.0440675	0.0440675	0.397451	-2.51603	KiCa down vs Ctrl	5.30144	5.16822	9.74871	1
6222	7917255	NM_001166293 // SSX2IP // synovial sarcoma, X breakpoint 2 interacting protein // 1p22.	SSX2IP	0.000351368	0.000351368	0.397384	-2.51646	KiCa down vs Ctrl	28.009	5.17011	1.84587	1
20789	8063410	NM_032521 // PARD6B // par-6 family cell polarity regulator beta // 20q13.13 // 84612 /	PARD6B	0.0437482	0.0437482	0.397257	-2.51726	KiCa down vs Ctrl	5.32113	5.17371	9.72294	1
20175	8056518	NM_002976 // SCN7A // sodium channel, voltage-gated, type VII, alpha subunit // 2q21-q2	SCN7A	0.0231339	0.0231339	0.396844	-2.51988	KiCa down vs Ctrl	7.17684	5.18537	7.22514	1
31557	8167027	NM_001282848 // RGN // regucalcin // Xp11.3 // 9104 /// NM_001282849 // RGN // regucalc	RGN	0.00928985	0.00928985	0.396016	-2.52515	KiCa down vs Ctrl	10.3213	5.20882	5.04669	1
27281	8126512	NM_015950 // MRPL2 // mitochondrial ribosomal protein L2 // 6p21.3 // 51069 /// XM_0052	MRPL2	0.000749093	0.000749093	0.396	-2.52525	KiCa down vs Ctrl	22.8198	5.20929	2.28279	1
5523	7910111	NM_000120 // EPHX1 // epoxide hydrolase 1, microsomal (xenobiotic) // 1q42.1 // 2052 //	EPHX1	0.0163551	0.0163551	0.395195	-2.5304	KiCa down vs Ctrl	8.30064	5.2322	6.30337	1
5332	7907861	NM_001135669 // XPR1 // xenotropic and polytropic retrovirus receptor 1 // 1q25.1 // 92	XPR1	0.0285724	0.0285724	0.395001	-2.53164	KiCa down vs Ctrl	6.53272	5.23772	8.01767	1
19807	8052979	NM_144579 // SFXN5 // sideroflexin 5 // 2p13 // 94097 /// XM_006712145 // SFXN5 // side	SFXN5	5.05502e-05	5.05502e-05	0.394968	-2.53185	KiCa down vs Ctrl	45.5347	5.23868	1.15048	1
27046	8124385	NM_003544 // HIST1H4B // histone cluster 1, H4b // 6p22.1 // 8366 /// ENST00000377745 /	HIST1H4B	0.016704	0.016704	0.394837	-2.53269	KiCa down vs Ctrl	8.22983	5.24241	6.37001	1
23668	8092321	NM_020640 // DCUN1D1 // DCN1, defective in cullin neddylation 1, domain containing 1 //	DCUN1D1	0.0261004	0.0261004	0.394777	-2.53307	KiCa down vs Ctrl	6.80515	5.24412	7.7061	1
15838	8013696	NM_014680 // KIAA0100 // KIAA0100 // 17q11.2 // 9703 /// ENST00000389003 // KIAA0100 //	KIAA0100	0.0223767	0.0223767	0.394496	-2.53488	KiCa down vs Ctrl	7.28108	5.25216	7.21343	1
5760	7912292	NM_032368 // LZIC // leucine zipper and CTNNBIP1 domain containing // 1p36.22 // 84328	LZIC	0.0409372	0.0409372	0.394434	-2.53528	KiCa down vs Ctrl	5.50248	5.25395	9.54833	1
5161	7906128	NM_001286184 // SLC25A44 // solute carrier family 25, member 44 // 1q22 // 9673 /// NM_	SLC25A44	0.00235785	0.00235785	0.393784	-2.53946	KiCa down vs Ctrl	16.3288	5.27258	3.22901	1
24207	8097570	NM_001290325 // USP38 // ubiquitin specific peptidase 38 // --- // 84640 /// NM_0012903	USP38	0.0285359	0.0285359	0.393325	-2.54243	KiCa down vs Ctrl	6.53653	5.28579	8.08653	1
24823	8103289	NM_001201564 // PLRG1 // pleiotropic regulator 1 // 4q31.2-q32.1 // 5356 /// NM_002669	PLRG1	0.013337	0.013337	0.393082	-2.544	KiCa down vs Ctrl	9.00175	5.29279	5.87974	1
30073	8152477	NM_006265 // RAD21 // RAD21 homolog (S. pombe) // 8q24 // 5885 /// ENST00000297338 // R	RAD21	0.0305524	0.0305524	0.392895	-2.54521	KiCa down vs Ctrl	6.33448	5.2982	8.36406	1
22181	8076563	NM_014507 // MCAT // malonyl CoA:ACP acyltransferase (mitochondrial) // 22q13.31 // 273	MCAT	0.000116189	0.000116189	0.392588	-2.5472	KiCa down vs Ctrl	37.1705	5.30707	1.42776	1
15876	8014100	NM_022344 // C17orf75 // chromosome 17 open reading frame 75 // 17q11.2 // 64149 /// XM	C17orf75	0.00529982	0.00529982	0.392169	-2.54992	KiCa down vs Ctrl	12.577	5.31918	4.22928	1
23325	8088958	NM_000158 // GBE1 // glucan (1,4-alpha-), branching enzyme 1 // 3p12.3 // 2632 /// ENST	GBE1	0.0092714	0.0092714	0.39072	-2.55938	KiCa down vs Ctrl	10.3288	5.36133	5.19067	1
21837	8073449	NM_014460 // CSDC2 // cold shock domain containing C2, RNA binding // 22q13.2 // 27254	CSDC2	0.00541529	0.00541529	0.390653	-2.55982	KiCa down vs Ctrl	12.4855	5.36331	4.29564	1
29770	8149979	NM_001010906 // NUGGC // nuclear GTPase, germinal center associated // 8p21.1 // 389643	NUGGC	0.00135613	0.00135613	0.390531	-2.56062	KiCa down vs Ctrl	19.2718	5.36687	2.78483	1
8940	7944216	NM_006476 // ATP5L // ATP synthase, H+ transporting, mitochondrial Fo complex, subunit	ATP5L	0.0245024	0.0245024	0.390224	-2.56263	KiCa down vs Ctrl	6.99857	5.37583	7.68134	1
31876	8169659	NM_004541 // NDUFA1 // NADH dehydrogenase (ubiquinone) 1 alpha subcomplex, 1, 7.5kDa //	NDUFA1	0.00604647	0.00604647	0.390067	-2.56366	KiCa down vs Ctrl	12.0235	5.38044	4.47494	1
15614	8011293	NM_015229 // CLUH // clustered mitochondria (cluA/CLU1) homolog // 17p13.3 // 23277 ///	CLUH	0.0236716	0.0236716	0.389981	-2.56423	KiCa down vs Ctrl	7.1053	5.38297	7.57599	1
29541	8148220	NM_001039112 // FER1L6 // fer-1-like family member 6 // 8q24.1 // 654463 /// ENST000003	FER1L6	0.0254273	0.0254273	0.389889	-2.56483	KiCa down vs Ctrl	6.88481	5.38566	7.82252	1
32149	8172035	U02556 // DYNLT3 // dynein, light chain, Tctex-type 3 // Xp21 // 6990 /// NM_006520 //	DYNLT3	0.042163	0.042163	0.389792	-2.56547	KiCa down vs Ctrl	5.42158	5.38852	9.93903	1
14893	8003824	NM_004937 // CTNS // cystinosin, lysosomal cystine transporter // 17p13 // 1497 /// ENS	CTNS	0.0101785	0.0101785	0.389414	-2.56796	KiCa down vs Ctrl	9.9784	5.39962	5.41131	1
18658	8041561	NM_001145450 // MORN2 // MORN repeat containing 2 // 2p22.1 // 729967 /// ENST000003405	MORN2	0.035653	0.035653	0.389325	-2.56855	KiCa down vs Ctrl	5.8887	5.40223	9.17389	1
24064	8096176	NM_006264 // PTPN13 // protein tyrosine phosphatase, non-receptor type 13 (APO-1/CD95 (	PTPN13	0.0378624	0.0378624	0.389256	-2.56901	KiCa down vs Ctrl	5.7192	5.40427	9.44935	1
32053	8171148	NM_001669 // ARSD // arylsulfatase D // Xp22.3 // 414 /// ENST00000381154 // ARSD // ar	ARSD	0.00543674	0.00543674	0.389253	-2.56902	KiCa down vs Ctrl	12.4687	5.40435	4.33432	1
6212	7917120	NM_015017 // USP33 // ubiquitin specific peptidase 33 // 1p31.1 // 23032 /// NM_201624	USP33	0.0207196	0.0207196	0.389232	-2.56916	KiCa down vs Ctrl	7.525	5.40496	7.18266	1
31718	8168424	NM_006517 // SLC16A2 // solute carrier family 16, member 2 (thyroid hormone transporter	SLC16A2	0.0172995	0.0172995	0.38906	-2.5703	KiCa down vs Ctrl	8.113	5.41004	6.66836	1
7775	7932964	NM_001190263 // C1D // C1D nuclear receptor corepressor // 2p13-p12 // 10438 /// NM_001	C1D	0.00428579	0.00428579	0.388713	-2.57259	KiCa down vs Ctrl	13.5013	5.42027	4.01463	1
23588	8091637	NM_001190992 // SLC33A1 // solute carrier family 33 (acetyl-CoA transporter), member 1	SLC33A1	0.0291198	0.0291198	0.388214	-2.5759	KiCa down vs Ctrl	6.47628	5.435	8.39216	1
7314	7927955	NM_015634 // KIAA1279 // KIAA1279 // 10q22.1 // 26128 /// ENST00000361983 // KIAA1279 /	KIAA1279	0.0240976	0.0240976	0.38765	-2.57965	KiCa down vs Ctrl	7.05001	5.45174	7.73295	1
6856	7923547	NM_001276 // CHI3L1 // chitinase 3-like 1 (cartilage glycoprotein-39) // 1q32.1 // 1116	CHI3L1	0.00650201	0.00650201	0.38758	-2.58011	KiCa down vs Ctrl	11.7248	5.4538	4.65151	1
11650	7971246	NM_015058 // VWA8 // von Willebrand factor A domain containing 8 // 13q14.11 // 23078 /	VWA8	0.0448281	0.0448281	0.387497	-2.58066	KiCa down vs Ctrl	5.25523	5.45626	10.3825	1
13053	7984245	NM_178859 // SLC51B // solute carrier family 51, beta subunit // 15q22.31 // 123264 ///	SLC51B	0.0272996	0.0272996	0.387371	-2.5815	KiCa down vs Ctrl	6.66923	5.46	8.18686	1
12108	7975598	NM_001037161 // ACOT1 // acyl-CoA thioesterase 1 // 14q24.3 // 641371 /// ENST000003111	ACOT1	0.00398745	0.00398745	0.387282	-2.5821	KiCa down vs Ctrl	13.8246	5.46265	3.9514	1
24503	8100298	NM_001014446 // OCIAD2 // OCIA domain containing 2 // 4p11 // 132299 /// NM_001286773 /	OCIAD2	0.00668073	0.00668073	0.387068	-2.58353	KiCa down vs Ctrl	11.6144	5.46903	4.70882	1
5347	7908003	NM_001200050 // NPL // N-acetylneuraminate pyruvate lyase (dihydrodipicolinate synthase	NPL	0.0264737	0.0264737	0.386982	-2.5841	KiCa down vs Ctrl	6.76204	5.47158	8.09162	1
25156	8106403	NM_005242 // F2RL1 // coagulation factor II (thrombin) receptor-like 1 // 5q13 // 2150	F2RL1	0.0228357	0.0228357	0.386868	-2.58486	KiCa down vs Ctrl	7.2174	5.47499	7.58583	1
13587	7990309	NM_001142617 // STRA6 // stimulated by retinoic acid 6 // 15q24.1 // 64220 /// NM_00114	STRA6	0.019519	0.019519	0.386414	-2.5879	KiCa down vs Ctrl	7.71704	5.48852	7.11221	1
29197	8144758	NM_016353 // ZDHHC2 // zinc finger, DHHC-type containing 2 // 8p22 // 51201 /// ENST000	ZDHHC2	0.0267236	0.0267236	0.386349	-2.58833	KiCa down vs Ctrl	6.73359	5.49047	8.15386	1
25803	8112807	NM_000046 // ARSB // arylsulfatase B // 5q14.1 // 411 /// XM_005248506 // ARSB // aryls	ARSB	0.00959289	0.00959289	0.386277	-2.58882	KiCa down vs Ctrl	10.2	5.49262	5.3849	1
8111	7936516	NM_025015 // HSPA12A // heat shock 70kDa protein 12A // 10q26.12 // 259217 /// ENST0000	HSPA12A	0.00706996	0.00706996	0.386267	-2.58888	KiCa down vs Ctrl	11.386	5.49293	4.8243	1
22778	8083146	NM_001145319 // PLS1 // plastin 1 // 3q23 // 5357 /// NM_001172312 // PLS1 // plastin 1	PLS1	0.0174824	0.0174824	0.386217	-2.58922	KiCa down vs Ctrl	8.07808	5.49441	6.80163	1
7921	7934271	NM_032562 // PLA2G12B // phospholipase A2, group XIIB // 10q22.1 // 84647 /// ENST00000	PLA2G12B	0.00508922	0.00508922	0.385306	-2.59534	KiCa down vs Ctrl	12.7504	5.52174	4.33064	1
23161	8087100	NM_003365 // UQCRC1 // ubiquinol-cytochrome c reductase core protein I // 3p21.3 // 738	UQCRC1	0.00981717	0.00981717	0.38526	-2.59565	KiCa down vs Ctrl	10.1133	5.52312	5.46127	1
24470	8099965	NM_007274 // ACOT7 // acyl-CoA thioesterase 7 // 1p36 // 11332 /// NM_181864 // ACOT7 /	ACOT7	0.00253865	0.00253865	0.385163	-2.5963	KiCa down vs Ctrl	15.9602	5.52603	3.46239	1
15430	8009176	NM_016360 // TACO1 // translational activator of mitochondrially encoded cytochrome c o	TACO1	5.93269e-05	5.93269e-05	0.384523	-2.60063	KiCa down vs Ctrl	43.8154	5.54533	1.26561	1
19318	8047596	NM_001114132 // NBEAL1 // neurobeachin-like 1 // 2q33.2 // 65065 /// ENST00000449802 //	NBEAL1	0.0119477	0.0119477	0.383757	-2.60581	KiCa down vs Ctrl	9.39258	5.56846	5.92858	1
18935	8044021	NR_104167 // IL1RL1 // interleukin 1 receptor-like 1 // 2q12 // 9173 /// ENST0000040958	IL1RL1	0.0284362	0.0284362	0.383749	-2.60587	KiCa down vs Ctrl	6.54697	5.56873	8.50581	1
25945	8114002	ENST00000471826 // P4HA2 // prolyl 4-hydroxylase, alpha polypeptide II // 5q31 // 8974	P4HA2	0.0323569	0.0323569	0.382536	-2.61413	KiCa down vs Ctrl	6.16701	5.60559	9.08965	1
31112	8162586	ENST00000375257 // SLC35D2 // solute carrier family 35 (UDP-GlcNAc/UDP-glucose transpor	SLC35D2	0.0254417	0.0254417	0.382193	-2.61648	KiCa down vs Ctrl	6.88308	5.61608	8.15925	1
26217	8116610	NM_000904 // NQO2 // NAD(P)H dehydrogenase, quinone 2 // 6p25.2 // 4835 /// NM_00129022	NQO2	0.0331175	0.0331175	0.3819	-2.61849	KiCa down vs Ctrl	6.0998	5.62503	9.22167	1
12497	7979400	XM_006720051 // C14orf37 // chromosome 14 open reading frame 37 // 14q23.1 // 145407 //	C14orf37	0.0484483	0.0484483	0.381634	-2.62031	KiCa down vs Ctrl	5.04777	5.63318	11.1597	1
23039	8085608	NM_001284413 // HACL1 // 2-hydroxyacyl-CoA lyase 1 // 3p25.1 // 26061 /// NM_001284415	HACL1	0.0261038	0.0261038	0.381413	-2.62183	KiCa down vs Ctrl	6.80475	5.63994	8.28824	1
5827	7912863	NM_001271733 // MST1L // macrophage stimulating 1-like // 1p36.13 // 11223 /// NM_02099	MST1L	0.00714093	0.00714093	0.380714	-2.62665	KiCa down vs Ctrl	11.3459	5.66145	4.98984	1
20416	8059596	NM_001284214 // TRIP12 // thyroid hormone receptor interactor 12 // 2q36.3 // 9320 ///	TRIP12	0.0219371	0.0219371	0.380635	-2.62719	KiCa down vs Ctrl	7.34359	5.66386	7.71266	1
32435	8174654	NM_001168299 // KLHL13 // kelch-like family member 13 // Xq23-q24 // 90293 /// NM_00116	KLHL13	0.00831923	0.00831923	0.380614	-2.62733	KiCa down vs Ctrl	10.7443	5.6645	5.27212	1
25881	8113413	NM_031438 // NUDT12 // nudix (nucleoside diphosphate linked moiety X)-type motif 12 //	NUDT12	0.0182487	0.0182487	0.380491	-2.62818	KiCa down vs Ctrl	7.93651	5.66831	7.14206	1
6500	7919856	NM_022075 // CERS2 // ceramide synthase 2 // 1q21.3 // 29956 /// NM_181746 // CERS2 //	CERS2	0.0331878	0.0331878	0.380169	-2.63041	KiCa down vs Ctrl	6.09368	5.67823	9.31823	1
30338	8155250	NM_012203 // GRHPR // glyoxylate reductase/hydroxypyruvate reductase // 9q12 // 9380 //	GRHPR	0.0199991	0.0199991	0.379951	-2.63192	KiCa down vs Ctrl	7.63857	5.68499	7.44248	1
9358	7948088	NM_032315 // SLC25A33 // solute carrier family 25 (pyrimidine nucleotide carrier), memb	SLC25A33	0.00640584	0.00640584	0.379607	-2.6343	KiCa down vs Ctrl	11.7857	5.69561	4.83265	1
11463	7969428	NM_001270952 // UCHL3 // ubiquitin carboxyl-terminal esterase L3 (ubiquitin thiolestera	UCHL3	0.0173299	0.0173299	0.379369	-2.63595	KiCa down vs Ctrl	8.10716	5.70299	7.03451	1
22254	8077550	NM_001077525 // MTMR14 // myotubularin related protein 14 // 3p26 // 64419 /// NM_00107	MTMR14	0.0125396	0.0125396	0.379203	-2.63711	KiCa down vs Ctrl	9.21966	5.70815	6.19128	1
16790	8023175	NM_016097 // IER3IP1 // immediate early response 3 interacting protein 1 // 18q12 // 51	IER3IP1	0.0246078	0.0246078	0.378553	-2.64164	KiCa down vs Ctrl	6.98534	5.72838	8.20057	1
5240	7906852	NM_001184763 // UHMK1 // U2AF homology motif (UHM) kinase 1 // 1q23.3 // 127933 /// NM_	UHMK1	0.0179236	0.0179236	0.378384	-2.64281	KiCa down vs Ctrl	7.99568	5.73363	7.17091	1
22518	8080762	NM_020676 // ABHD6 // abhydrolase domain containing 6 // 3p14.3 // 57406 /// ENST000002	ABHD6	0.0204894	0.0204894	0.37797	-2.64571	KiCa down vs Ctrl	7.56075	5.74658	7.60053	1
31831	8169240	NM_002764 // PRPS1 // phosphoribosyl pyrophosphate synthetase 1 // Xq22.3 // 5631 /// E	PRPS1	0.0155315	0.0155315	0.377942	-2.64591	KiCa down vs Ctrl	8.47537	5.74745	6.78136	1
18552	8040386	NM_004939 // DDX1 // DEAD (Asp-Glu-Ala-Asp) box helicase 1 // 2p24 // 1653 /// ENST0000	DDX1	0.0453782	0.0453782	0.377868	-2.64642	KiCa down vs Ctrl	5.22241	5.74974	11.0098	1
11441	7969288	NM_006418 // OLFM4 // olfactomedin 4 // 13q14.3 // 10562 /// ENST00000219022 // OLFM4 /	OLFM4	0.0172212	0.0172212	0.377718	-2.64747	KiCa down vs Ctrl	8.12808	5.75443	7.07969	1
27803	8132055	NM_152793 // MTURN // maturin, neural progenitor differentiation regulator homolog (Xen	MTURN	0.00175974	0.00175974	0.377661	-2.64788	KiCa down vs Ctrl	17.8443	5.75624	3.22582	1
19338	8047784	NM_001285549 // ZDBF2 // zinc finger, DBF-type containing 2 // 2q33.3 // 57683 /// NM_0	ZDBF2	0.0136597	0.0136597	0.377226	-2.65093	KiCa down vs Ctrl	8.91801	5.76986	6.4699	1
22406	8079170	NM_001029839 // TCAIM // T cell activation inhibitor, mitochondrial // 3p21.31 // 28534	TCAIM	0.0254508	0.0254508	0.376985	-2.65263	KiCa down vs Ctrl	6.88198	5.77743	8.39502	1
24383	8099121	NM_016930 // STX18 // syntaxin 18 // 4p16.3-p16.2 // 53407 /// XM_005247972 // STX18 //	STX18	0.00777747	0.00777747	0.376973	-2.65271	KiCa down vs Ctrl	11.0072	5.7778	5.24912	1
27003	8124008	ENST00000488770 // MCUR1 // mitochondrial calcium uniporter regulator 1 // 6p23 // 6393	MCUR1	0.0440335	0.0440335	0.376647	-2.65501	KiCa down vs Ctrl	5.30353	5.78806	10.9136	1
6153	7916570	NM_145243 // OMA1 // OMA1 zinc metallopeptidase // 1p32.2-p32.1 // 115209 /// ENST00000	OMA1	0.000671775	0.000671775	0.376575	-2.65551	KiCa down vs Ctrl	23.5186	5.79033	2.46202	1
12934	7982938	NM_006293 // TYRO3 // TYRO3 protein tyrosine kinase // 15q15 // 7301 /// ENST0000026379	TYRO3	0.00530858	0.00530858	0.376416	-2.65663	KiCa down vs Ctrl	12.57	5.79533	4.61044	1
19391	8048432	NM_000784 // CYP27A1 // cytochrome P450, family 27, subfamily A, polypeptide 1 // 2q35	CYP27A1	0.014084	0.014084	0.375518	-2.66299	KiCa down vs Ctrl	8.81147	5.8237	6.60923	1
31198	8163505	NM_031219 // HDHD3 // haloacid dehalogenase-like hydrolase domain containing 3 // 9q32	HDHD3	0.00227684	0.00227684	0.375244	-2.66493	KiCa down vs Ctrl	16.5052	5.83239	3.53367	1
14141	7996041	NM_020312 // COQ9 // coenzyme Q9 // 16q21 // 57017 /// ENST00000262507 // COQ9 // coenz	COQ9	0.0280873	0.0280873	0.375191	-2.66531	KiCa down vs Ctrl	6.58387	5.83408	8.86117	1
5047	7905088	NM_003517 // HIST2H2AC // histone cluster 2, H2ac // 1q21.2 // 8338 /// ENST00000331380	HIST2H2AC	0.00397992	0.00397992	0.374803	-2.66807	KiCa down vs Ctrl	13.8331	5.84638	4.22636	1
18856	8043393	NM_001244676 // THNSL2 // threonine synthase-like 2 (S. cerevisiae) // 2p11.2 // 55258	THNSL2	0.0158724	0.0158724	0.374728	-2.6686	KiCa down vs Ctrl	8.40171	5.84876	6.96139	1
18689	8041913	NM_001135629 // PPP1R21 // protein phosphatase 1, regulatory subunit 21 // 2p16.3 // 12	PPP1R21	0.0106659	0.0106659	0.374107	-2.67303	KiCa down vs Ctrl	9.80536	5.86857	5.98506	1
10478	7958960	NM_001143819 // TPCN1 // two pore segment channel 1 // 12q24.13 // 53373 /// NM_017901	TPCN1	0.0377067	0.0377067	0.374086	-2.67318	KiCa down vs Ctrl	5.73075	5.86922	10.2416	1
7696	7932160	NM_001282695 // FAM107B // family with sequence similarity 107, member B // 10p13 // 83	FAM107B	0.00241007	0.00241007	0.374047	-2.67346	KiCa down vs Ctrl	16.2189	5.87046	3.61952	1
14925	8004175	NM_032731 // TXNDC17 // thioredoxin domain containing 17 // 17p13.1 // 84817 /// ENST00	TXNDC17	9.478e-05	9.478e-05	0.373606	-2.67661	KiCa down vs Ctrl	39.0901	5.88456	1.50538	1
23331	8089000	NM_001008390 // CGGBP1 // CGG triplet repeat binding protein 1 // 3p12-p11.1 // 8545 //	CGGBP1	0.047517	0.047517	0.37311	-2.68018	KiCa down vs Ctrl	5.09927	5.90047	11.5712	1
17168	8026991	NM_017712 // PGPEP1 // pyroglutamyl-peptidase I // 19p13.11 // 54858 /// ENST0000025281	PGPEP1	0.00335349	0.00335349	0.372634	-2.6836	KiCa down vs Ctrl	14.6203	5.91576	4.04627	1
27557	8129590	NM_003569 // STX7 // syntaxin 7 // 6q23.1 // 8417 /// ENST00000367937 // STX7 // syntax	STX7	0.0402481	0.0402481	0.372416	-2.68517	KiCa down vs Ctrl	5.54928	5.92277	10.673	1
9484	7948951	NM_001136506 // SLC22A24 // solute carrier family 22, member 24 // 11q12.3 // 283238 //	SLC22A24	0.00725496	0.00725496	0.372382	-2.68541	KiCa down vs Ctrl	11.2826	5.92386	5.25042	1
8742	7942332	NM_000802 // FOLR1 // folate receptor 1 (adult) // 11q13.3-q14.1 // 2348 /// NM_016724	FOLR1	0.0450746	0.0450746	0.372267	-2.68625	KiCa down vs Ctrl	5.24046	5.92758	11.3112	1
19015	8044804	NM_001079862 // DBI // diazepam binding inhibitor (GABA receptor modulator, acyl-CoA bi	DBI	0.00163468	0.00163468	0.371959	-2.68847	KiCa down vs Ctrl	18.2406	5.93749	3.2551	1
28933	8142524	NM_012338 // TSPAN12 // tetraspanin 12 // 7q31.31 // 23554 /// XM_005250239 // TSPAN12	TSPAN12	0.045664	0.045664	0.371257	-2.69356	KiCa down vs Ctrl	5.20554	5.96022	11.4498	1
25965	8114193	NM_001033503 // SAR1B // secretion associated, Ras related GTPase 1B // 5q31.1 // 51128	SAR1B	0.00684531	0.00684531	0.371017	-2.69529	KiCa down vs Ctrl	11.5159	5.96798	5.18237	1
27267	8126394	NM_018141 // MRPS10 // mitochondrial ribosomal protein S10 // 6p21.1 // 55173 /// ENST0	MRPS10	0.00307328	0.00307328	0.370948	-2.6958	KiCa down vs Ctrl	15.0321	5.97022	3.97165	1
23185	8087447	NM_020998 // MST1 // macrophage stimulating 1 (hepatocyte growth factor-like) // 3p21 /	MST1	0.0167045	0.0167045	0.370738	-2.69732	KiCa down vs Ctrl	8.22972	5.97705	7.26276	1
20164	8056327	NM_004490 // GRB14 // growth factor receptor-bound protein 14 // 2q22-q24 // 2888 /// X	GRB14	0.038048	0.038048	0.370242	-2.70093	KiCa down vs Ctrl	5.70552	5.99318	10.5042	1
9272	7947199	NM_018490 // LGR4 // leucine-rich repeat containing G protein-coupled receptor 4 // 11p	LGR4	0.0464727	0.0464727	0.370131	-2.70175	KiCa down vs Ctrl	5.15852	5.99681	11.625	1
18338	8038577	NM_001024656 // ASPDH // aspartate dehydrogenase domain containing // 19q13.33 // 55423	ASPDH	0.0397551	0.0397551	0.369714	-2.7048	KiCa down vs Ctrl	5.58336	6.01042	10.7649	1
12484	7979269	NM_000161 // GCH1 // GTP cyclohydrolase 1 // 14q22.1-q22.2 // 2643 /// NM_001024071 //	GCH1	0.00127087	0.00127087	0.369326	-2.70764	KiCa down vs Ctrl	19.6395	6.02311	3.06683	1
23279	8088535	NM_001271779 // PSMD6 // proteasome (prosome, macropain) 26S subunit, non-ATPase, 6 //	PSMD6	0.00858176	0.00858176	0.369174	-2.70875	KiCa down vs Ctrl	10.6242	6.0281	5.67394	1
14881	8003758	NM_000430 // PAFAH1B1 // platelet-activating factor acetylhydrolase 1b, regulatory subu	PAFAH1B1	0.0426295	0.0426295	0.369046	-2.70969	KiCa down vs Ctrl	5.39154	6.03228	11.1884	1
5736	7912112	NM_018198 // DNAJC11 // DnaJ (Hsp40) homolog, subfamily C, member 11 // 1p36.31 // 5573	DNAJC11	0.0280981	0.0280981	0.36858	-2.71311	KiCa down vs Ctrl	6.58271	6.04757	9.18704	1
24600	8101086	NM_001042402 // NAAA // N-acylethanolamine acid amidase // 4q21.1 // 27163 /// XM_00526	NAAA	0.0161963	0.0161963	0.368464	-2.71397	KiCa down vs Ctrl	8.33348	6.05139	7.26154	1
7146	7926356	NM_001001484 // PTER // phosphotriesterase related // 10p12 // 9317 /// NM_001261837 //	PTER	0.0214939	0.0214939	0.368344	-2.71485	KiCa down vs Ctrl	7.40818	6.05534	8.17386	1
20376	8059071	NM_024782 // NHEJ1 // nonhomologous end-joining factor 1 // 2q35 // 79840 /// ENST00000	NHEJ1	0.00108406	0.00108406	0.368335	-2.71492	KiCa down vs Ctrl	20.5606	6.05563	2.94526	1
8922	7944011	NM_015523 // REXO2 // RNA exonuclease 2 // 11q23.2 // 25996 /// ENST00000265881 // REXO	REXO2	0.0250046	0.0250046	0.366663	-2.7273	KiCa down vs Ctrl	6.93616	6.11093	8.81025	1
29817	8150356	NM_006913 // RNF5 // ring finger protein 5, E3 ubiquitin protein ligase // 6p21.3 // 60	RNF5	0.00108583	0.00108583	0.366617	-2.72764	KiCa down vs Ctrl	20.5509	6.11246	2.9743	1
15575	8010841	NM_022158 // FN3K // fructosamine 3 kinase // 17q25.3 // 64122 /// ENST00000300784 // F	FN3K	0.0160445	0.0160445	0.36641	-2.72918	KiCa down vs Ctrl	8.36526	6.11934	7.31518	1
15638	8011671	NM_001122890 // GGT6 // gamma-glutamyltransferase 6 // 17p13.2 // 124975 /// NM_0012887	GGT6	0.0260149	0.0260149	0.366232	-2.73051	KiCa down vs Ctrl	6.81513	6.12528	8.98777	1
6298	7918008	NM_001918 // DBT // dihydrolipoamide branched chain transacylase E2 // 1p31 // 1629 ///	DBT	0.0120652	0.0120652	0.365867	-2.73323	KiCa down vs Ctrl	9.35743	6.13745	6.5589	1
12494	7979378	NM_001283056 // C14orf105 // chromosome 14 open reading frame 105 // 14q22.3 // 55195 /	C14orf105	0.0429536	0.0429536	0.365816	-2.73361	KiCa down vs Ctrl	5.37091	6.13914	11.4303	1
20204	8056837	NM_001033045 // GPR155 // G protein-coupled receptor 155 // 2q31.1 // 151556 /// NM_001	GPR155	0.0362878	0.0362878	0.365055	-2.73931	KiCa down vs Ctrl	5.83872	6.16458	10.5581	1
13198	7985636	NM_001287761 // SLC28A1 // solute carrier family 28 (concentrative nucleoside transport	SLC28A1	0.0343013	0.0343013	0.365023	-2.73955	KiCa down vs Ctrl	5.99886	6.16566	10.2781	1
15207	8006906	NM_001005862 // ERBB2 // v-erb-b2 avian erythroblastic leukemia viral oncogene homolog	ERBB2	0.00834378	0.00834378	0.364816	-2.74111	KiCa down vs Ctrl	10.7328	6.1726	5.75114	1
26884	8122818	NM_001286562 // C6orf211 // chromosome 6 open reading frame 211 // 6q25.1 // 79624 ///	C6orf211	0.0071752	0.0071752	0.364622	-2.74257	KiCa down vs Ctrl	11.3268	6.17913	5.45532	1
8575	7940451	NM_015533 // DAK // dihydroxyacetone kinase 2 homolog (S. cerevisiae) // 11q12.2 // 260	DAK	0.00174262	0.00174262	0.364494	-2.74353	KiCa down vs Ctrl	17.8965	6.18341	3.45509	1
8990	7944769	NM_001286563 // GRAMD1B // GRAM domain containing 1B // 11q24.1 // 57476 /// NM_020716	GRAMD1B	0.00246451	0.00246451	0.364311	-2.74491	KiCa down vs Ctrl	16.1074	6.18959	3.84271	1
25667	8111524	NM_001168316 // UGT3A2 // UDP glycosyltransferase 3 family, polypeptide A2 // 5p13.2 //	UGT3A2	0.00768388	0.00768388	0.364183	-2.74587	KiCa down vs Ctrl	11.0549	6.19388	5.60286	1
31424	8165843	NM_001201538 // ARSF // arylsulfatase F // Xp22.3 // 416 /// NM_001201539 // ARSF // ar	ARSF	0.0111125	0.0111125	0.363875	-2.74819	KiCa down vs Ctrl	9.65504	6.20426	6.42593	1
9824	7952249	NM_001243759 // USP2 // ubiquitin specific peptidase 2 // 11q23.3 // 9099 /// NM_004205	USP2	0.0412946	0.0412946	0.363804	-2.74873	KiCa down vs Ctrl	5.47859	6.20665	11.3289	1
5495	7909815	NM_018060 // IARS2 // isoleucyl-tRNA synthetase 2, mitochondrial // 1q41 // 55699 /// E	IARS2	0.00684637	0.00684637	0.363657	-2.74984	KiCa down vs Ctrl	11.5153	6.21162	5.39423	1
32601	8175871	NM_000425 // L1CAM // L1 cell adhesion molecule // Xq28 // 3897 /// NM_001143963 // L1C	L1CAM	0.00858239	0.00858239	0.363572	-2.75049	KiCa down vs Ctrl	10.6239	6.21451	5.84956	1
13463	7988713	NM_017672 // TRPM7 // transient receptor potential cation channel, subfamily M, member	TRPM7	0.0454131	0.0454131	0.363269	-2.75278	KiCa down vs Ctrl	5.22034	6.22475	11.924	1
7128	7926152	NM_024693 // ECHDC3 // enoyl CoA hydratase domain containing 3 // 10p14 // 79746 /// EN	ECHDC3	0.00107383	0.00107383	0.362842	-2.75602	KiCa down vs Ctrl	20.6164	6.23922	3.02633	1
5661	7911287	NM_001013355 // OR2G6 // olfactory receptor, family 2, subfamily G, member 6 // 1q44 //	OR2G6	0.012755	0.012755	0.362431	-2.75914	KiCa down vs Ctrl	9.15919	6.25316	6.82719	1
23669	8092328	NM_001293273 // MCCC1 // methylcrotonoyl-CoA carboxylase 1 (alpha) // 3q27 // 56922 ///	MCCC1	0.0159413	0.0159413	0.362169	-2.76114	KiCa down vs Ctrl	8.38706	6.26208	7.46637	1
7965	7934753	NM_001099692 // EIF5AL1 // eukaryotic translation initiation factor 5A-like 1 // 10q22.	EIF5AL1	0.00974206	0.00974206	0.361772	-2.76417	KiCa down vs Ctrl	10.1421	6.27561	6.18771	1
16134	8016552	NM_001281496 // PHB // prohibitin // 17q21 // 5245 /// NM_001281715 // PHB // prohibiti	PHB	0.0411064	0.0411064	0.361751	-2.76433	KiCa down vs Ctrl	5.49114	6.27635	11.43	1
4579	7900413	NM_005857 // ZMPSTE24 // zinc metallopeptidase STE24 // 1p34 // 10269 /// ENST000003727	ZMPSTE24	0.0457373	0.0457373	0.361527	-2.76604	KiCa down vs Ctrl	5.20124	6.28398	12.0817	1
28877	8141872	NM_001122838 // NAPEPLD // N-acyl phosphatidylethanolamine phospholipase D // 7q22.1 //	NAPEPLD	0.00240452	0.00240452	0.361126	-2.76912	KiCa down vs Ctrl	16.2305	6.29771	3.88018	1
8131	7936762	NM_001001976 // ATE1 // arginyltransferase 1 // 10q26.13 // 11101 /// NM_001288734 // A	ATE1	0.0225063	0.0225063	0.360678	-2.77256	KiCa down vs Ctrl	7.26295	6.31308	8.69217	1
24672	8101844	NM_000671 // ADH5 // alcohol dehydrogenase 5 (class III), chi polypeptide // 4q23 // 12	ADH5	0.0142407	0.0142407	0.360416	-2.77457	KiCa down vs Ctrl	8.77312	6.32206	7.20617	1
7590	7930956	NM_007190 // SEC23IP // SEC23 interacting protein // 10q25-q26 // 11196 /// XM_00526947	SEC23IP	0.0287125	0.0287125	0.360117	-2.77688	KiCa down vs Ctrl	6.51816	6.33236	9.71495	1
28306	8136863	NM_001242773 // TMEM139 // transmembrane protein 139 // 7q34 // 135932 /// NM_001242774	TMEM139	0.000844614	0.000844614	0.35905	-2.78512	KiCa down vs Ctrl	22.0676	6.36919	2.88622	1
32312	8173600	NM_021963 // NAP1L2 // nucleosome assembly protein 1-like 2 // Xq13 // 4674 /// ENST000	NAP1L2	0.0274616	0.0274616	0.359026	-2.78531	KiCa down vs Ctrl	6.65144	6.37003	9.57692	1
30449	8156116	NM_001256915 // IDNK // idnK, gluconokinase homolog (E. coli) // 9q21.32 // 414328 ///	IDNK	0.000581351	0.000581351	0.358586	-2.78873	KiCa down vs Ctrl	24.47	6.38529	2.60943	1
15824	8013567	NM_001076680 // LYRM9 // LYR motif containing 9 // 17q11.2 // 201229 /// XM_005257943 /	LYRM9	0.00899428	0.00899428	0.358499	-2.78941	KiCa down vs Ctrl	10.4442	6.38833	6.11663	1
12109	7975602	NM_006821 // ACOT2 // acyl-CoA thioesterase 2 // 14q24.3 // 10965 /// ENST00000238651 /	ACOT2	0.00119794	0.00119794	0.358283	-2.79109	KiCa down vs Ctrl	19.9784	6.39581	3.20136	1
32326	8173713	NM_032121 // MAGT1 // magnesium transporter 1 // Xq21.1 // 84061 /// ENST00000358075 //	MAGT1	0.0303216	0.0303216	0.358193	-2.79179	KiCa down vs Ctrl	6.35677	6.39895	10.0664	1
16661	8021966	NM_001126123 // ENOSF1 // enolase superfamily member 1 // 18p11.32 // 55556 /// NM_0175	ENOSF1	0.040936	0.040936	0.35808	-2.79267	KiCa down vs Ctrl	5.50256	6.40287	11.6362	1
18084	8036176	NM_004646 // NPHS1 // nephrosis 1, congenital, Finnish type (nephrin) // 19q13.1 // 486	NPHS1	0.0110374	0.0110374	0.35807	-2.79275	KiCa down vs Ctrl	9.67978	6.40325	6.61508	1
23935	8095043	NM_023940 // RASL11B // RAS-like, family 11, member B // 4q12 // 65997 /// ENST00000248	RASL11B	0.0348653	0.0348653	0.357114	-2.80022	KiCa down vs Ctrl	5.95226	6.4366	10.8137	1
15921	8014591	NM_000458 // HNF1B // HNF1 homeobox B // 17q12 // 6928 /// NM_001165923 // HNF1B // HNF	HNF1B	0.0326205	0.0326205	0.356314	-2.80651	KiCa down vs Ctrl	6.1435	6.46468	10.5228	1
23730	8092970	NM_001647 // APOD // apolipoprotein D // 3q29 // 347 /// ENST00000343267 // APOD // apo	APOD	0.0482655	0.0482655	0.355556	-2.8125	KiCa down vs Ctrl	5.05778	6.49139	12.8345	1
30572	8157253	NM_001012994 // SNX30 // sorting nexin family member 30 // 9q32 // 401548 /// ENST00000	SNX30	0.0186683	0.0186683	0.354858	-2.81803	KiCa down vs Ctrl	7.86201	6.51607	8.28805	1
11974	7974080	NM_054024 // MIA2 // melanoma inhibitory activity 2 // 14q13.2 // 117153 /// ENST000002	MIA2	0.00243531	0.00243531	0.354832	-2.81823	KiCa down vs Ctrl	16.1668	6.51701	4.0311	1
19917	8053890	NM_020151 // STARD7 // StAR-related lipid transfer (START) domain containing 7 // 2q11.	STARD7	0.0393769	0.0393769	0.353673	-2.82747	KiCa down vs Ctrl	5.60986	6.55823	11.6905	1
7873	7933772	NM_001149 // ANK3 // ankyrin 3, node of Ranvier (ankyrin G) // 10q21 // 288 /// NM_0012	ANK3	0.0229712	0.0229712	0.352777	-2.83465	KiCa down vs Ctrl	7.19888	6.59027	9.15458	1
14170	7996345	NM_003869 // CES2 // carboxylesterase 2 // 16q22.1 // 8824 /// NM_198061 // CES2 // car	CES2	0.0160549	0.0160549	0.352121	-2.83993	KiCa down vs Ctrl	8.36307	6.61384	7.90839	1
23908	8094778	ENST00000381760 // UCHL1 // ubiquitin carboxyl-terminal esterase L1 (ubiquitin thiolest	UCHL1	0.0317116	0.0317116	0.351818	-2.84238	KiCa down vs Ctrl	6.22555	6.62476	10.6412	1
19040	8045018	NM_000312 // PROC // protein C (inactivator of coagulation factors Va and VIIIa) // 2q1	PROC	0.00391689	0.00391689	0.351518	-2.84481	KiCa down vs Ctrl	13.9053	6.6356	4.77198	1
7932	7934367	NM_001156 // ANXA7 // annexin A7 // 10q22.2 // 310 /// NM_004034 // ANXA7 // annexin A7	ANXA7	0.0308432	0.0308432	0.351338	-2.84627	KiCa down vs Ctrl	6.30669	6.64211	10.5318	1
4435	7898988	NM_013943 // CLIC4 // chloride intracellular channel 4 // 1p36.11 // 25932 /// ENST0000	CLIC4	0.0135847	0.0135847	0.351274	-2.84678	KiCa down vs Ctrl	8.93726	6.6444	7.43449	1
20115	8055672	NM_015702 // MMADHC // methylmalonic aciduria (cobalamin deficiency) cblD type, with ho	MMADHC	0.0212232	0.0212232	0.351269	-2.84682	KiCa down vs Ctrl	7.44844	6.64458	8.92076	1
25307	8107920	NM_003060 // SLC22A5 // solute carrier family 22 (organic cation/carnitine transporter)	SLC22A5	0.00302581	0.00302581	0.350379	-2.85405	KiCa down vs Ctrl	15.1064	6.67686	4.4199	1
6321	7918345	NM_001199772 // PSMA5 // proteasome (prosome, macropain) subunit, alpha type, 5 // 1p13	PSMA5	0.00175752	0.00175752	0.348802	-2.86696	KiCa down vs Ctrl	17.851	6.73442	3.77256	1
14958	8004521	NM_004870 // MPDU1 // mannose-P-dolichol utilization defect 1 // 17p13.1-p12 // 9526 //	MPDU1	0.0442129	0.0442129	0.348353	-2.87065	KiCa down vs Ctrl	5.29253	6.7509	12.7555	1
7753	7932765	NM_173496 // MPP7 // membrane protein, palmitoylated 7 (MAGUK p55 subfamily member 7) /	MPP7	0.0354269	0.0354269	0.345453	-2.89475	KiCa down vs Ctrl	5.90677	6.85834	11.611	1
19016	8044813	NM_183240 // TMEM37 // transmembrane protein 37 // 2q14.2 // 140738 /// XM_005263598 //	TMEM37	0.0457886	0.0457886	0.344976	-2.89875	KiCa down vs Ctrl	5.19823	6.8762	13.228	1
12266	7977033	NM_030943 // AMN // amnion associated transmembrane protein // 14q32.3 // 81693 /// ENS	AMN	0.000169168	0.000169168	0.344086	-2.90625	KiCa down vs Ctrl	33.8293	6.9096	2.04249	1
26403	8117955	NM_014046 // MRPS18B // mitochondrial ribosomal protein S18B // 6p21.3 // 28973 /// ENS	MRPS18B	0.00591464	0.00591464	0.343845	-2.90828	KiCa down vs Ctrl	12.115	6.91867	5.71083	1
21858	8073633	NM_025225 // PNPLA3 // patatin-like phospholipase domain containing 3 // 22q13.31 // 80	PNPLA3	0.00334502	0.00334502	0.343584	-2.91049	KiCa down vs Ctrl	14.6321	6.92853	4.73515	1
18727	8042270	NM_006759 // UGP2 // UDP-glucose pyrophosphorylase 2 // 2p14-p13 // 7360 /// ENST000003	UGP2	0.0181413	0.0181413	0.342988	-2.91555	KiCa down vs Ctrl	7.95592	6.95107	8.73698	1
6413	7919193	NM_019094 // NUDT4 // nudix (nucleoside diphosphate linked moiety X)-type motif 4 // 12	NUDT4	0.0478459	0.0478459	0.342873	-2.91653	KiCa down vs Ctrl	5.08094	6.95542	13.6892	1
29421	8146986	NM_004133 // HNF4G // hepatocyte nuclear factor 4, gamma // 8q21.11 // 3174 /// ENST000	HNF4G	0.0139742	0.0139742	0.342033	-2.9237	KiCa down vs Ctrl	8.83866	6.98736	7.90545	1
19562	8050278	NM_001282704 // PDIA6 // protein disulfide isomerase family A, member 6 // 2p25.1 // 10	PDIA6	0.0110897	0.0110897	0.34136	-2.92946	KiCa down vs Ctrl	9.66254	7.01302	7.25795	1
4714	7901804	NM_176877 // INADL // InaD-like (Drosophila) // 1p31.3 // 10207 /// XM_005270343 // INA	INADL	0.0296496	0.0296496	0.341285	-2.9301	KiCa down vs Ctrl	6.42286	7.01589	10.9233	1
28381	8137448	NM_022087 // GALNT11 // polypeptide N-acetylgalactosaminyltransferase 11 // 7q36.1|7q36	GALNT11	0.00868682	0.00868682	0.341255	-2.93036	KiCa down vs Ctrl	10.5774	7.01702	6.634	1
27017	8124134	NM_000367 // TPMT // thiopurine S-methyltransferase // 6p22.3 // 7172 /// ENST000003099	TPMT	0.028754	0.028754	0.340961	-2.93289	KiCa down vs Ctrl	6.51386	7.02831	10.7898	1
13390	7987642	NM_016013 // NDUFAF1 // NADH dehydrogenase (ubiquinone) complex I, assembly factor 1 //	NDUFAF1	0.0168739	0.0168739	0.340873	-2.93364	KiCa down vs Ctrl	8.19598	7.03167	8.57941	1
30549	8157092	NM_018112 // TMEM38B // transmembrane protein 38B // 9q31.2 // 55151 /// XM_005252075 /	TMEM38B	0.0336313	0.0336313	0.340798	-2.93429	KiCa down vs Ctrl	6.05546	7.03456	11.6169	1
30391	8155554	XR_426389 // AQP7P1 // aquaporin 7 pseudogene 1 // 9q13 // 375719 /// XR_428468 // LOC1	AQP7P1	0.0116555	0.0116555	0.340462	-2.93719	KiCa down vs Ctrl	9.48178	7.04746	7.43263	1
11773	7972336	NM_014934 // DZIP1 // DAZ interacting zinc finger protein 1 // 13q32.1 // 22873 /// NM_	DZIP1	0.0214373	0.0214373	0.340001	-2.94116	KiCa down vs Ctrl	7.41654	7.06516	9.52623	1
7045	7925480	NM_000143 // FH // fumarate hydratase // 1q42.1 // 2271 /// ENST00000366560 // FH // fu	FH	0.00195341	0.00195341	0.339858	-2.9424	KiCa down vs Ctrl	17.2931	7.07067	4.08873	1
6996	7924987	NM_000029 // AGT // angiotensinogen (serpin peptidase inhibitor, clade A, member 8) //	AGT	0.0206836	0.0206836	0.339346	-2.94684	KiCa down vs Ctrl	7.53056	7.09046	9.41558	1
15829	8013588	NM_001290145 // POLDIP2 // polymerase (DNA-directed), delta interacting protein 2 // 17	POLDIP2	0.045833	0.045833	0.339343	-2.94687	KiCa down vs Ctrl	5.19563	7.09058	13.6472	1
30680	8158523	NM_001193397 // PPP2R4 // protein phosphatase 2A activator, regulatory subunit 4 // 9q3	PPP2R4	0.002887	0.002887	0.339156	-2.94849	KiCa down vs Ctrl	15.3318	7.0978	4.62947	1
14750	8002303	NM_000903 // NQO1 // NAD(P)H dehydrogenase, quinone 1 // 16q22.1 // 1728 /// NM_0010254	NQO1	0.0220209	0.0220209	0.339017	-2.9497	KiCa down vs Ctrl	7.33156	7.10318	9.6885	1
8776	7942674	NM_001258210 // TSKU // tsukushi, small leucine rich proteoglycan // 11q13.5 // 25987 /	TSKU	0.0266002	0.0266002	0.338651	-2.95289	KiCa down vs Ctrl	6.74759	7.11737	10.548	1
4385	7898570	ENST00000481521 // RN7SL277P // RNA, 7SL, cytoplasmic 277, pseudogene // --- // ---	RN7SL277P	0.0378742	0.0378742	0.338531	-2.95394	KiCa down vs Ctrl	5.71833	7.12206	12.4548	1
29830	8150537	NM_001257180 // SLC20A2 // solute carrier family 20 (phosphate transporter), member 2 /	SLC20A2	0.0128044	0.0128044	0.338039	-2.95824	KiCa down vs Ctrl	9.14549	7.14117	7.80841	1
31543	8166876	NM_001193416 // DDX3X // DEAD (Asp-Glu-Ala-Asp) box helicase 3, X-linked // Xp11.3-p11.	DDX3X	0.0302277	0.0302277	0.33736	-2.96419	KiCa down vs Ctrl	6.3659	7.16767	11.2595	1
30989	8161488	NR_002817 // AQP7P1 // aquaporin 7 pseudogene 1 // 9q13 // 375719 /// XR_428468 // LOC1	AQP7P1	0.0121583	0.0121583	0.336956	-2.96775	KiCa down vs Ctrl	9.32987	7.1835	7.69946	1
30828	8160213	NM_001168339 // TTC39B // tetratricopeptide repeat domain 39B // 9p22.3 // 158219 /// N	TTC39B	0.0140241	0.0140241	0.336536	-2.97145	KiCa down vs Ctrl	8.82628	7.19999	8.15745	1
11906	7973448	NM_001193635 // DHRS4L2 // dehydrogenase/reductase (SDR family) member 4 like 2 // 14q1	DHRS4L2	4.46451e-05	4.46451e-05	0.336424	-2.97244	KiCa down vs Ctrl	46.9074	7.20439	1.53588	1
6957	7924603	NM_002296 // LBR // lamin B receptor // 1q42.1 // 3930 /// NM_194442 // LBR // lamin B	LBR	0.0217077	0.0217077	0.335974	-2.97642	KiCa down vs Ctrl	7.37683	7.22209	9.79023	1
4441	7899029	NM_001289010 // MAN1C1 // mannosidase, alpha, class 1C, member 1 // 1p35 // 57134 /// N	MAN1C1	0.0108776	0.0108776	0.335809	-2.97789	KiCa down vs Ctrl	9.73319	7.22862	7.42678	1
7385	7928695	NM_001243778 // FAM213A // family with sequence similarity 213, member A // 10q23.1 //	FAM213A	0.00958071	0.00958071	0.335151	-2.98373	KiCa down vs Ctrl	10.2048	7.25462	7.10901	1
21960	8074716	NR_003267 // GGT3P // gamma-glutamyltransferase 3 pseudogene // 22q11.21 // 2679 /// XM	GGT3P	0.0181444	0.0181444	0.334931	-2.98569	KiCa down vs Ctrl	7.95536	7.26336	9.13014	1
5492	7909801	NM_138794 // LYPLAL1 // lysophospholipase-like 1 // 1q41 // 127018 /// XM_005273048 //	LYPLAL1	0.0275804	0.0275804	0.334916	-2.98582	KiCa down vs Ctrl	6.63846	7.26393	10.9422	1
16151	8016739	NM_001243877 // TOB1 // transducer of ERBB2, 1 // 17q21 // 10140 /// NM_001243885 // TO	TOB1	0.0156954	0.0156954	0.334733	-2.98745	KiCa down vs Ctrl	8.43971	7.27118	8.61544	1
30366	8155442	XR_426389 // AQP7P1 // aquaporin 7 pseudogene 1 // 9q13 // 375719 /// XR_428468 // LOC1	AQP7P1	0.0116565	0.0116565	0.333682	-2.99687	KiCa down vs Ctrl	9.48149	7.31305	7.71298	1
19152	8045860	NM_001005476 // PKP4 // plakophilin 4 // 2q24.1 // 8502 /// NM_003628 // PKP4 // plakop	PKP4	0.0132867	0.0132867	0.333556	-2.998	KiCa down vs Ctrl	9.01502	7.31807	8.11764	1
14522	8000117	NM_001014444 // CRYM // crystallin, mu // 16p12.2 // 1428 /// NM_001888 // CRYM // crys	CRYM	0.00183572	0.00183572	0.333412	-2.99929	KiCa down vs Ctrl	17.6197	7.32382	4.15661	1
15185	8006681	NM_005568 // LHX1 // LIM homeobox 1 // 17q12 // 3975 /// BC101674 // LHX1 // LIM homeob	LHX1	0.000708028	0.000708028	0.333252	-3.00073	KiCa down vs Ctrl	23.1796	7.33021	3.16236	1
11216	7966760	NM_015002 // FBXO21 // F-box protein 21 // 12q24.22 // 23014 /// NM_033624 // FBXO21 //	FBXO21	0.0325434	0.0325434	0.332781	-3.00498	KiCa down vs Ctrl	6.15035	7.34911	11.9491	1
8380	7938925	NM_001288713 // NELL1 // NEL-like 1 (chicken) // 11p15.1 // 4745 /// NM_001288714 // NE	NELL1	0.00584546	0.00584546	0.332697	-3.00574	KiCa down vs Ctrl	12.164	7.35248	6.04443	1
13958	7994074	NM_000336 // SCNN1B // sodium channel, non-voltage-gated 1, beta subunit // 16p12.2-p12	SCNN1B	0.0214891	0.0214891	0.332191	-3.01032	KiCa down vs Ctrl	7.40889	7.37284	9.95135	1
11807	7972692	NM_000452 // SLC10A2 // solute carrier family 10 (sodium/bile acid cotransporter), memb	SLC10A2	0.018944	0.018944	0.331977	-3.01226	KiCa down vs Ctrl	7.81417	7.38146	9.44624	1
22235	8077270	NM_001253387 // CHL1 // cell adhesion molecule L1-like // 3p26.1 // 10752 /// NM_001253	CHL1	0.0235414	0.0235414	0.331857	-3.01335	KiCa down vs Ctrl	7.12244	7.38631	10.3705	1
19992	8054771	NM_025181 // SLC35F5 // solute carrier family 35, member F5 // 2q14.1 // 80255 /// NR_1	SLC35F5	0.0376986	0.0376986	0.331084	-3.02038	KiCa down vs Ctrl	5.73135	7.41756	12.9421	1
24266	8098084	NM_001281737 // ETFDH // electron-transferring-flavoprotein dehydrogenase // 4q32-q35 /	ETFDH	0.0474316	0.0474316	0.330544	-3.02532	KiCa down vs Ctrl	5.10406	7.4395	14.5757	1
11732	7971950	NM_004392 // DACH1 // dachshund family transcription factor 1 // 13q22 // 1602 /// NM_0	DACH1	0.0314656	0.0314656	0.330325	-3.02732	KiCa down vs Ctrl	6.24826	7.44842	11.9208	1
17753	8032588	NM_001136503 // SMIM24 // small integral membrane protein 24 // 19p13.3 // 284422 /// E	SMIM24	0.0240666	0.0240666	0.330132	-3.02909	KiCa down vs Ctrl	7.054	7.45626	10.5703	1
19615	8050908	NM_000182 // HADHA // hydroxyacyl-CoA dehydrogenase/3-ketoacyl-CoA thiolase/enoyl-CoA h	HADHA	0.048164	0.048164	0.329897	-3.03125	KiCa down vs Ctrl	5.06336	7.46587	14.7449	1
7919	7934255	NM_001195518 // MICU1 // mitochondrial calcium uptake 1 // 10q22.1 // 10367 /// NM_0011	MICU1	0.029118	0.029118	0.329808	-3.03207	KiCa down vs Ctrl	6.47646	7.46949	11.5333	1
4755	7902290	NM_001190463 // CTH // cystathionine gamma-lyase // 1p31.1 // 1491 /// NM_001902 // CTH	CTH	0.00483965	0.00483965	0.329751	-3.03259	KiCa down vs Ctrl	12.9674	7.47179	5.76198	1
31183	8163328	NM_001146108 // PTGR1 // prostaglandin reductase 1 // 9q31.3 // 22949 /// NM_001146109	PTGR1	0.00803387	0.00803387	0.329654	-3.03348	KiCa down vs Ctrl	10.8801	7.47576	6.87106	1
32239	8172905	NM_001037811 // HSD17B10 // hydroxysteroid (17-beta) dehydrogenase 10 // Xp11.2 // 3028	HSD17B10	2.98076e-06	2.98076e-06	0.329259	-3.03712	KiCa down vs Ctrl	87.1089	7.49192	0.860063	1
32484	8175052	NM_001130846 // AIFM1 // apoptosis-inducing factor, mitochondrion-associated, 1 // Xq26	AIFM1	0.0201373	0.0201373	0.32916	-3.03804	KiCa down vs Ctrl	7.6164	7.49599	9.84191	1
19671	8051589	NM_022374 // ATL2 // atlastin GTPase 2 // 2p22.3 // 64225 /// NR_024191 // ATL2 // atla	ATL2	0.00471251	0.00471251	0.328768	-3.04165	KiCa down vs Ctrl	13.0832	7.51206	5.74176	1
5805	7912670	NM_001089591 // UQCRHL // ubiquinol-cytochrome c reductase hinge protein-like // 1p36.2	UQCRHL	0.0179802	0.0179802	0.328277	-3.04621	KiCa down vs Ctrl	7.98529	7.53227	9.43268	1
24878	8103695	NM_001009554 // MFAP3L // microfibrillar-associated protein 3-like // 4q32.3 // 9848 //	MFAP3L	5.84146e-05	5.84146e-05	0.327938	-3.04936	KiCa down vs Ctrl	43.9795	7.54627	1.71586	1
13224	7985983	NR_028052 // NGRN // neugrin, neurite outgrowth associated // 15q26.1 // 51335 /// ENST	NGRN	0.00982686	0.00982686	0.327598	-3.05252	KiCa down vs Ctrl	10.1096	7.5603	7.47835	1
5275	7907160	NM_001677 // ATP1B1 // ATPase, Na+/K+ transporting, beta 1 polypeptide // 1q24 // 481 /	ATP1B1	0.0448595	0.0448595	0.326963	-3.05845	KiCa down vs Ctrl	5.25334	7.58662	14.4415	1
6511	7919984	NM_001258288 // SELENBP1 // selenium binding protein 1 // 1q21.3 // 8991 /// NM_0012582	SELENBP1	0.0257016	0.0257016	0.326883	-3.0592	KiCa down vs Ctrl	6.85203	7.58994	11.0769	1
19261	8047097	NM_001256310 // GLS // glutaminase // 2q32-q34 // 2744 /// NM_014905 // GLS // glutamin	GLS	0.0108448	0.0108448	0.32676	-3.06035	KiCa down vs Ctrl	9.74426	7.59505	7.79438	1
26651	8120783	NM_004999 // MYO6 // myosin VI // 6q13 // 4646 /// ENST00000369975 // MYO6 // myosin VI	MYO6	0.0189361	0.0189361	0.326676	-3.06114	KiCa down vs Ctrl	7.81552	7.59853	9.72236	1
11569	7970546	NM_152726 // MICU2 // mitochondrial calcium uptake 2 // 13q12.11 // 221154 /// ENST0000	MICU2	0.0335304	0.0335304	0.325947	-3.06799	KiCa down vs Ctrl	6.0641	7.62893	12.5805	1
28460	8138224	NM_002489 // NDUFA4 // NADH dehydrogenase (ubiquinone) 1 alpha subcomplex, 4, 9kDa // 7	NDUFA4	0.00684126	0.00684126	0.32554	-3.07182	KiCa down vs Ctrl	11.5183	7.64592	6.63806	1
9825	7952268	NM_006288 // THY1 // Thy-1 cell surface antigen // 11q23.3 // 7070 /// ENST00000284240	THY1	0.0385643	0.0385643	0.325091	-3.07607	KiCa down vs Ctrl	5.66787	7.66477	13.5232	1
25855	8113214	NM_001243658 // GLRX // glutaredoxin (thioltransferase) // 5q14 // 2745 /// NM_00124365	GLRX	0.0102473	0.0102473	0.324773	-3.07907	KiCa down vs Ctrl	9.95338	7.67809	7.71406	1
8100	7936346	NM_022494 // ZDHHC6 // zinc finger, DHHC-type containing 6 // 10q25.2 // 64429 /// ENST	ZDHHC6	0.026173	0.026173	0.323656	-3.0897	KiCa down vs Ctrl	6.79671	7.72524	11.3661	1
4686	7901513	NM_001007098 // SCP2 // sterol carrier protein 2 // 1p32 // 6342 /// NM_001007099 // SC	SCP2	0.0324069	0.0324069	0.323607	-3.09017	KiCa down vs Ctrl	6.16253	7.72731	12.5392	1
16278	8018288	NM_001003785 // ATP5H // ATP synthase, H+ transporting, mitochondrial Fo complex, subun	ATP5H	0.0415764	0.0415764	0.323373	-3.09241	KiCa down vs Ctrl	5.45993	7.73723	14.1709	1
29211	8144917	NM_000237 // LPL // lipoprotein lipase // 8p22 // 4023 /// ENST00000311322 // LPL // li	LPL	0.00386878	0.00386878	0.323278	-3.09332	KiCa down vs Ctrl	13.9614	7.74125	5.54475	1
5221	7906703	NM_001166159 // NDUFS2 // NADH dehydrogenase (ubiquinone) Fe-S protein 2, 49kDa (NADH-c	NDUFS2	0.012173	0.012173	0.32141	-3.11129	KiCa down vs Ctrl	9.32557	7.82088	8.38649	1
14935	8004266	NM_201566 // SLC16A13 // solute carrier family 16, member 13 // 17p13.1 // 201232 /// E	SLC16A13	0.00775686	0.00775686	0.321083	-3.11446	KiCa down vs Ctrl	11.0176	7.83491	7.11125	1
32497	8175195	NM_147175 // HS6ST2 // heparan sulfate 6-O-sulfotransferase 2 // Xq26.2 // 90161 /// EN	HS6ST2	0.000442333	0.000442333	0.319574	-3.12917	KiCa down vs Ctrl	26.3462	7.90005	2.99855	1
7591	7930980	NM_001030059 // PPAPDC1A // phosphatidic acid phosphatase type 2 domain containing 1A /	PPAPDC1A	0.00796587	0.00796587	0.319046	-3.13434	KiCa down vs Ctrl	10.9133	7.92296	7.2599	1
27764	8131666	NM_002214 // ITGB8 // integrin, beta 8 // 7p21.1 // 3696 /// ENST00000222573 // ITGB8 /	ITGB8	0.0470753	0.0470753	0.319042	-3.13438	KiCa down vs Ctrl	5.12414	7.92314	15.4624	1
11681	7971541	AF087890 // SUCLA2 // succinate-CoA ligase, ADP-forming, beta subunit // 13q12.2-q13.3	SUCLA2	0.00533639	0.00533639	0.318348	-3.14122	KiCa down vs Ctrl	12.5478	7.95338	6.33847	1
21690	8071927	NM_001282879 // GGTLC2 // gamma-glutamyltransferase light chain 2 // 22q11.22 // 91227	GGTLC2	0.0150985	0.0150985	0.318061	-3.14405	KiCa down vs Ctrl	8.5718	7.96592	9.29317	1
7191	7926836	NM_001256411 // RAB18 // RAB18, member RAS oncogene family // 10p12.1 // 22931 /// NM_0	RAB18	0.0360965	0.0360965	0.317853	-3.14611	KiCa down vs Ctrl	5.85367	7.97501	13.624	1
10939	7963826	NM_006741 // PPP1R1A // protein phosphatase 1, regulatory (inhibitor) subunit 1A // 12q	PPP1R1A	0.00194722	0.00194722	0.317716	-3.14746	KiCa down vs Ctrl	17.3097	7.981	4.61072	1
17791	8033054	NM_000149 // FUT3 // fucosyltransferase 3 (galactoside 3(4)-L-fucosyltransferase, Lewis	FUT3	0.000978768	0.000978768	0.317011	-3.15447	KiCa down vs Ctrl	21.1683	8.01197	3.78489	1
15197	8006812	NM_002795 // PSMB3 // proteasome (prosome, macropain) subunit, beta type, 3 // 17q12 //	PSMB3	0.00599821	0.00599821	0.315567	-3.1689	KiCa down vs Ctrl	12.0567	8.07577	6.69816	1
6259	7917649	NM_001195683 // TGFBR3 // transforming growth factor, beta receptor III // 1p33-p32 //	TGFBR3	0.00989249	0.00989249	0.313366	-3.19116	KiCa down vs Ctrl	10.0847	8.1741	8.10548	1
19818	8053064	NM_018221 // MOB1A // MOB kinase activator 1A // 2p13.1 // 55233 /// ENST00000396049 //	MOB1A	0.0487177	0.0487177	0.313215	-3.19269	KiCa down vs Ctrl	5.03309	8.18087	16.2542	1
29699	8149330	NM_147780 // CTSB // cathepsin B // 8p22 // 1508 /// NM_147781 // CTSB // cathepsin B /	CTSB	0.00165554	0.00165554	0.312099	-3.20411	KiCa down vs Ctrl	18.172	8.23124	4.52963	1
17870	8034084	NM_005498 // AP1M2 // adaptor-related protein complex 1, mu 2 subunit // 19p13.2 // 100	AP1M2	0.0298066	0.0298066	0.311616	-3.20907	KiCa down vs Ctrl	6.40726	8.25315	12.8809	1
29431	8147065	NM_001100391 // RALYL // RALY RNA binding protein-like // 8q21.2 // 138046 /// NM_00110	RALYL	0.00936292	0.00936292	0.311488	-3.2104	KiCa down vs Ctrl	10.2916	8.259	8.02499	1
8107	7936463	NM_001003407 // ABLIM1 // actin binding LIM protein 1 // 10q25 // 3983 /// NM_001003408	ABLIM1	0.0241197	0.0241197	0.310822	-3.21728	KiCa down vs Ctrl	7.04718	8.28934	11.7626	1
16196	8017235	NM_001282476 // APPBP2 // amyloid beta precursor protein (cytoplasmic tail) binding pro	APPBP2	0.0438319	0.0438319	0.310529	-3.22031	KiCa down vs Ctrl	5.31595	8.30272	15.6185	1
14902	8003875	NM_001124758 // SPNS2 // spinster homolog 2 (Drosophila) // 17p13.2 // 124976 /// XM_00	SPNS2	0.000895069	0.000895069	0.310008	-3.22573	KiCa down vs Ctrl	21.7104	8.32658	3.83529	1
24913	8103951	NM_001286708 // ACSL1 // acyl-CoA synthetase long-chain family member 1 // 4q35 // 2180	ACSL1	0.0394941	0.0394941	0.310007	-3.22574	KiCa down vs Ctrl	5.60162	8.32663	14.8647	1
9070	7945475	NM_001171968 // CDHR5 // cadherin-related family member 5 // 11p15.5 // 53841 /// NM_02	CDHR5	0.0266835	0.0266835	0.309836	-3.22751	KiCa down vs Ctrl	6.73813	8.33444	12.3691	1
22363	8078784	AB015046 // XYLB // xylulokinase homolog (H. influenzae) // 3p22-p21.3 // 9942 /// AK29	XYLB	0.0101029	0.0101029	0.309627	-3.22969	KiCa down vs Ctrl	10.0061	8.34408	8.33897	1
13612	7990620	NM_001168412 // TSPAN3 // tetraspanin 3 // 15q24.3 // 10099 /// NM_005724 // TSPAN3 //	TSPAN3	0.0214231	0.0214231	0.309446	-3.23158	KiCa down vs Ctrl	7.41865	8.3524	11.2586	1
26598	8120194	NM_003221 // TFAP2B // transcription factor AP-2 beta (activating enhancer binding prot	TFAP2B	0.00483575	0.00483575	0.309417	-3.23188	KiCa down vs Ctrl	12.9709	8.35373	6.44036	1
19460	8049187	NM_001243252 // EFHD1 // EF-hand domain family, member D1 // 2q37.1 // 80303 /// NM_025	EFHD1	0.0439988	0.0439988	0.309161	-3.23456	KiCa down vs Ctrl	5.30566	8.36553	15.7672	1
27648	8130567	NM_001008897 // TCP1 // t-complex 1 // 6q25.3-q26 // 6950 /// NM_030752 // TCP1 // t-co	TCP1	0.0488886	0.0488886	0.309119	-3.235	KiCa down vs Ctrl	5.02384	8.36745	16.6555	1
16916	8024323	NM_138393 // REEP6 // receptor accessory protein 6 // 19p13.3 // 92840 /// XM_006722935	REEP6	0.00129737	0.00129737	0.30887	-3.23761	KiCa down vs Ctrl	19.5221	8.37896	4.29203	1
15584	8010949	NM_016080 // GLOD4 // glyoxalase domain containing 4 // 17p13.3 // 51031 /// XM_0067215	GLOD4	0.00145786	0.00145786	0.308798	-3.23836	KiCa down vs Ctrl	18.8679	8.38227	4.44262	1
7611	7931204	NM_022126 // LHPP // phospholysine phosphohistidine inorganic pyrophosphate phosphatase	LHPP	8.46843e-05	8.46843e-05	0.30877	-3.23866	KiCa down vs Ctrl	40.1859	8.38358	2.0862	1
6383	7918936	NM_001253849 // VTCN1 // V-set domain containing T cell activation inhibitor 1 // 1p13.	VTCN1	0.0497742	0.0497742	0.308469	-3.24182	KiCa down vs Ctrl	4.9765	8.39749	16.8743	1
29072	8143790	NM_001101311 // TMEM176B // transmembrane protein 176B // 7q36.1 // 28959 /// NM_001101	TMEM176B	0.0274777	0.0274777	0.308431	-3.24222	KiCa down vs Ctrl	6.64967	8.39926	12.6311	1
5013	7904930	NM_001097612 // GPR89A // G protein-coupled receptor 89A // 1q21.1 // 653519 /// NM_001	GPR89A	0.00025995	0.00025995	0.307454	-3.25252	KiCa down vs Ctrl	30.3053	8.44463	2.78652	1
7540	7930380	NM_001121 // ADD3 // adducin 3 (gamma) // 10q25.2 // 120 /// NM_016824 // ADD3 // adduc	ADD3	0.0218689	0.0218689	0.307412	-3.25296	KiCa down vs Ctrl	7.35344	8.44658	11.4866	1
27033	8124262	NM_016614 // TDP2 // tyrosyl-DNA phosphodiesterase 2 // 6p22.3-p22.1 // 51567 /// ENST0	TDP2	0.0180532	0.0180532	0.306792	-3.25954	KiCa down vs Ctrl	7.97194	8.47552	10.6317	1
19803	8052940	NM_020459 // PAIP2B // poly(A) binding protein interacting protein 2B // 2p13.3 // 4009	PAIP2B	7.93742e-05	7.93742e-05	0.306766	-3.25981	KiCa down vs Ctrl	40.8272	8.47672	2.07625	1
5450	7909285	NM_001018053 // PFKFB2 // 6-phosphofructo-2-kinase/fructose-2,6-biphosphatase 2 // 1q31	PFKFB2	0.0306428	0.0306428	0.306425	-3.26344	KiCa down vs Ctrl	6.32581	8.49268	13.4254	1
13144	7985159	NM_004378 // CRABP1 // cellular retinoic acid binding protein 1 // 15q24 // 1381 /// EN	CRABP1	2.92513e-06	2.92513e-06	0.306403	-3.26368	KiCa down vs Ctrl	87.4722	8.49374	0.971022	1
19695	8051882	NM_133259 // LRPPRC // leucine-rich pentatricopeptide repeat containing // 2p21 // 1012	LRPPRC	0.0314634	0.0314634	0.306317	-3.26459	KiCa down vs Ctrl	6.24846	8.49774	13.5997	1
8293	7938100	NM_000543 // SMPD1 // sphingomyelin phosphodiesterase 1, acid lysosomal // 11p15.4-p15.	SMPD1	0.0139197	0.0139197	0.305762	-3.27052	KiCa down vs Ctrl	8.85225	8.52383	9.62899	1
6178	7916808	NM_015139 // SLC35D1 // solute carrier family 35 (UDP-GlcA/UDP-GalNAc transporter), mem	SLC35D1	0.00257285	0.00257285	0.305644	-3.27178	KiCa down vs Ctrl	15.894	8.52939	5.36642	1
20661	8062041	NM_001076552 // ACSS2 // acyl-CoA synthetase short-chain family member 2 // 20q11.22 //	ACSS2	0.000146225	0.000146225	0.305447	-3.27389	KiCa down vs Ctrl	35.0957	8.53865	2.43296	1
27030	8124196	NM_001195610 // DCDC2 // doublecortin domain containing 2 // 6p22.1 // 51473 /// NM_016	DCDC2	0.0172183	0.0172183	0.305332	-3.27513	KiCa down vs Ctrl	8.12863	8.54409	10.5111	1
30689	8158627	NM_001128826 // NCS1 // neuronal calcium sensor 1 // 9q34 // 23413 /// NM_014286 // NCS	NCS1	0.00144321	0.00144321	0.304215	-3.28714	KiCa down vs Ctrl	18.9239	8.59694	4.5429	1
22098	8075857	NM_001270483 // TST // thiosulfate sulfurtransferase (rhodanese) // 22q13.1 // 7263 ///	TST	0.003521	0.003521	0.30413	-3.28807	KiCa down vs Ctrl	14.3934	8.601	5.97564	1
6928	7924309	NM_001134285 // ESRRG // estrogen-related receptor gamma // 1q41 // 2104 /// NM_0012435	ESRRG	0.00741593	0.00741593	0.30312	-3.29902	KiCa down vs Ctrl	11.1953	8.64913	7.72568	1
9814	7952132	NM_001164277 // SLC37A4 // solute carrier family 37 (glucose-6-phosphate transporter),	SLC37A4	0.00365431	0.00365431	0.302069	-3.3105	KiCa down vs Ctrl	14.222	8.69955	6.11698	1
7121	7926084	NM_001001973 // ATP5C1 // ATP synthase, H+ transporting, mitochondrial F1 complex, gamm	ATP5C1	0.0356566	0.0356566	0.301819	-3.31325	KiCa down vs Ctrl	5.88841	8.71161	14.7945	1
15330	8008064	NM_018129 // PNPO // pyridoxamine 5-phosphate oxidase // 17q21.32 // 55163 /// ENST0000	PNPO	0.0165283	0.0165283	0.301301	-3.31894	KiCa down vs Ctrl	8.26527	8.7366	10.5703	1
22736	8082673	NM_001099 // ACPP // acid phosphatase, prostate // 3q22.1 // 55 /// NM_001134194 // ACP	ACPP	0.0155448	0.0155448	0.299941	-3.33399	KiCa down vs Ctrl	8.47244	8.80262	10.3897	1
25128	8106068	NM_022132 // MCCC2 // methylcrotonoyl-CoA carboxylase 2 (beta) // 5q12-q13 // 64087 ///	MCCC2	0.026649	0.026649	0.299831	-3.33521	KiCa down vs Ctrl	6.74205	8.80795	13.0642	1
32812	8177601	NM_022132 // MCCC2 // methylcrotonoyl-CoA carboxylase 2 (beta) // 5q12-q13 // 64087 ///	MCCC2	0.026649	0.026649	0.299831	-3.33521	KiCa down vs Ctrl	6.74205	8.80795	13.0642	1
10498	7959131	NM_207311 // CCDC64 // coiled-coil domain containing 64 // 12q24.23 // 92558 /// XR_429	CCDC64	3.89379e-06	3.89379e-06	0.299065	-3.34376	KiCa down vs Ctrl	82.1029	8.84543	1.07736	1
11103	7965573	NM_021229 // NTN4 // netrin 4 // 12q22 // 59277 /// ENST00000343702 // NTN4 // netrin 4	NTN4	0.00289264	0.00289264	0.299041	-3.34402	KiCa down vs Ctrl	15.3224	8.84658	5.77364	1
20235	8057486	NM_001003683 // PDE1A // phosphodiesterase 1A, calmodulin-dependent // 2q32.1 // 5136 /	PDE1A	0.0258049	0.0258049	0.298912	-3.34546	KiCa down vs Ctrl	6.83981	8.85291	12.9432	1
28290	8136662	NM_004668 // MGAM // maltase-glucoamylase (alpha-glucosidase) // 7q34 // 8972 /// ENST0	MGAM	0.0490154	0.0490154	0.298118	-3.35438	KiCa down vs Ctrl	5.017	8.89198	17.7237	1
28523	8138776	NM_152740 // HIBADH // 3-hydroxyisobutyrate dehydrogenase // 7p15.2 // 11112 /// ENST00	HIBADH	0.00661859	0.00661859	0.297125	-3.36558	KiCa down vs Ctrl	11.6524	8.94103	7.67313	1
5884	7913727	NM_152372 // MYOM3 // myomesin 3 // 1p36.11 // 127294 /// ENST00000338909 // MYOM3 // m	MYOM3	0.00157274	0.00157274	0.295917	-3.37932	KiCa down vs Ctrl	18.4506	9.00116	4.87852	1
12081	7975284	NM_152443 // RDH12 // retinol dehydrogenase 12 (all-trans/9-cis/11-cis) // 14q24.1 // 1	RDH12	0.0430041	0.0430041	0.295671	-3.38213	KiCa down vs Ctrl	5.36772	9.01346	16.792	1
22675	8082012	NM_001145998 // SLC15A2 // solute carrier family 15 (oligopeptide transporter), member	SLC15A2	0.0101058	0.0101058	0.295244	-3.38703	KiCa down vs Ctrl	10.0051	9.03489	9.03033	1
8593	7940643	NM_001083926 // ASRGL1 // asparaginase like 1 // 11q12.3 // 80150 /// NM_025080 // ASRG	ASRGL1	0.000315525	0.000315525	0.29476	-3.39259	KiCa down vs Ctrl	28.813	9.0592	3.14414	1
23498	8090715	NR_037804 // NPHP3-ACAD11 // NPHP3-ACAD11 readthrough (NMD candidate) // --- // 1005327	NPHP3-ACAD11	0.0431976	0.0431976	0.29382	-3.40344	KiCa down vs Ctrl	5.35551	9.10661	17.0042	1
16827	8023481	NM_004539 // NARS // asparaginyl-tRNA synthetase // 18q21.31 // 4677 /// ENST0000025685	NARS	0.0285462	0.0285462	0.293037	-3.41254	KiCa down vs Ctrl	6.53546	9.14636	13.995	1
15402	8008834	NM_001288653 // CLTC // clathrin, heavy chain (Hc) // 17q23.1 // 1213 /// NM_004859 //	CLTC	0.0346835	0.0346835	0.29247	-3.41915	KiCa down vs Ctrl	5.96719	9.17524	15.3762	1
30775	8159627	NM_001177316 // SLC34A3 // solute carrier family 34 (type II sodium/phosphate contransp	SLC34A3	0.000969257	0.000969257	0.292408	-3.41988	KiCa down vs Ctrl	21.227	9.17842	4.32393	1
26809	8122099	NM_006208 // ENPP1 // ectonucleotide pyrophosphatase/phosphodiesterase 1 // 6q22-q23 //	ENPP1	0.0319174	0.0319174	0.291937	-3.4254	KiCa down vs Ctrl	6.20672	9.20249	14.8266	1
11664	7971388	NM_001010875 // SLC25A30 // solute carrier family 25, member 30 // 13q14.13 // 253512 /	SLC25A30	0.0094386	0.0094386	0.291595	-3.42941	KiCa down vs Ctrl	10.2612	9.22001	8.98534	1
20723	8062728	NM_001199264 // SGK2 // serum/glucocorticoid regulated kinase 2 // 20q13.2 // 10110 ///	SGK2	0.013814	0.013814	0.291414	-3.43154	KiCa down vs Ctrl	8.8788	9.22931	10.3948	1
6155	7916584	NM_002353 // TACSTD2 // tumor-associated calcium signal transducer 2 // 1p32 // 4070 //	TACSTD2	0.0356113	0.0356113	0.290972	-3.43676	KiCa down vs Ctrl	5.89202	9.25207	15.7027	1
16826	8023466	NM_000140 // FECH // ferrochelatase // 18q21.3 // 2235 /// NM_001012515 // FECH // ferr	FECH	0.00439994	0.00439994	0.290934	-3.4372	KiCa down vs Ctrl	13.3847	9.25398	6.91387	1
27843	8132439	NM_001193311 // SUGCT // succinyl-CoA:glutarate-CoA transferase // 7p14.1 // 79783 ///	SUGCT	0.000843684	0.000843684	0.290239	-3.44544	KiCa down vs Ctrl	22.0744	9.28992	4.20845	1
6697	7921970	NM_000696 // ALDH9A1 // aldehyde dehydrogenase 9 family, member A1 // 1q23.1 // 223 ///	ALDH9A1	0.00221972	0.00221972	0.29018	-3.44614	KiCa down vs Ctrl	16.6341	9.29295	5.58668	1
25659	8111430	NM_001167595 // AMACR // alpha-methylacyl-CoA racemase // 5p13 // 23600 /// ENST0000038	AMACR	0.00395326	0.00395326	0.289851	-3.45005	KiCa down vs Ctrl	13.8635	9.31	6.71548	1
9298	7947481	NM_001243080 // ELF5 // E74-like factor 5 (ets domain transcription factor) // 11p13-p1	ELF5	0.00101031	0.00101031	0.289009	-3.4601	KiCa down vs Ctrl	20.9783	9.35381	4.45881	1
12579	7980096	NM_001278593 // ALDH6A1 // aldehyde dehydrogenase 6 family, member A1 // 14q24.3 // 432	ALDH6A1	0.0297577	0.0297577	0.288361	-3.46787	KiCa down vs Ctrl	6.41211	9.38764	14.6405	1
5302	7907466	NM_018122 // DARS2 // aspartyl-tRNA synthetase 2, mitochondrial // 1q25.1 // 55157 ///	DARS2	0.00255017	0.00255017	0.28821	-3.46969	KiCa down vs Ctrl	15.9378	9.39554	5.89514	1
26030	8114805	NM_000800 // FGF1 // fibroblast growth factor 1 (acidic) // 5q31 // 2246 /// NM_0011448	FGF1	0.0436364	0.0436364	0.287629	-3.4767	KiCa down vs Ctrl	5.32807	9.42605	17.6913	1
6835	7923347	NM_005558 // LAD1 // ladinin 1 // 1q25.1-q32.3 // 3898 /// ENST00000367313 // LAD1 // l	LAD1	0.000311158	0.000311158	0.287364	-3.47991	KiCa down vs Ctrl	28.9184	9.44003	3.26437	1
25463	8109528	NM_001037333 // CYFIP2 // cytoplasmic FMR1 interacting protein 2 // 5q33.3 // 26999 ///	CYFIP2	0.0380234	0.0380234	0.287361	-3.47994	KiCa down vs Ctrl	5.70733	9.44018	16.5404	1
14874	8003656	NM_000934 // SERPINF2 // serpin peptidase inhibitor, clade F (alpha-2 antiplasmin, pigm	SERPINF2	0.0155092	0.0155092	0.286884	-3.48572	KiCa down vs Ctrl	8.48024	9.46532	11.1616	1
15266	8007483	NM_001291586 // TMEM106A // transmembrane protein 106A // 17q21.31 // 113277 /// NM_001	TMEM106A	0.00598694	0.00598694	0.286457	-3.49093	KiCa down vs Ctrl	12.0645	9.48796	7.86436	1
27846	8132465	NM_001287059 // HECW1 // HECT, C2 and WW domain containing E3 ubiquitin protein ligase	HECW1	0.00813552	0.00813552	0.284962	-3.50923	KiCa down vs Ctrl	10.831	9.56751	8.83341	1
15557	8010673	NM_001270888 // SLC25A10 // solute carrier family 25 (mitochondrial carrier; dicarboxyl	SLC25A10	0.000292868	0.000292868	0.284716	-3.51228	KiCa down vs Ctrl	29.38	9.58071	3.26096	1
25540	8110265	NM_001291980 // FGFR4 // fibroblast growth factor receptor 4 // 5q35.2 // 2264 /// NM_0	FGFR4	8.96393e-05	8.96393e-05	0.284387	-3.51634	KiCa down vs Ctrl	39.6295	9.59836	2.42202	1
30570	8157233	NM_001195822 // HSDL2 // hydroxysteroid dehydrogenase like 2 // 9q32 // 84263 /// NM_03	HSDL2	0.0217155	0.0217155	0.284119	-3.51965	KiCa down vs Ctrl	7.3757	9.61275	13.033	1
6590	7920744	NM_000298 // PKLR // pyruvate kinase, liver and RBC // 1q21 // 5313 /// NM_181871 // PK	PKLR	0.000157249	0.000157249	0.283436	-3.52814	KiCa down vs Ctrl	34.4595	9.64956	2.80026	1
14747	8002283	NM_144676 // TMED6 // transmembrane emp24 protein transport domain containing 6 // 16q2	TMED6	0.000348758	0.000348758	0.282798	-3.5361	KiCa down vs Ctrl	28.0642	9.6841	3.4507	1
21735	8072360	NM_000355 // TCN2 // transcobalamin II // 22q12.2 // 6948 /// NM_001184726 // TCN2 // t	TCN2	0.00868004	0.00868004	0.28271	-3.5372	KiCa down vs Ctrl	10.5804	9.68885	9.15739	1
19098	8045368	NM_138326 // ACMSD // aminocarboxymuconate semialdehyde decarboxylase // 2q21.3 // 1300	ACMSD	0.0143467	0.0143467	0.282316	-3.54213	KiCa down vs Ctrl	8.74745	9.71024	11.1007	1
30791	8159838	NM_152569 // C9orf66 // chromosome 9 open reading frame 66 // 9p24.3 // 157983 /// ENST	C9orf66	0.00298804	0.00298804	0.280581	-3.56403	KiCa down vs Ctrl	15.1664	9.80514	6.46503	1
29528	8148059	NM_022783 // DEPTOR // DEP domain containing MTOR-interacting protein // 8q24.12 // 647	DEPTOR	0.00259779	0.00259779	0.280497	-3.5651	KiCa down vs Ctrl	15.8464	9.80976	6.19052	1
7883	7933933	NM_021800 // DNAJC12 // DnaJ (Hsp40) homolog, subfamily C, member 12 // 10q22.1 // 5652	DNAJC12	0.000240857	0.000240857	0.280079	-3.57043	KiCa down vs Ctrl	30.909	9.83281	3.18121	1
27361	8127425	NM_018368 // LMBRD1 // LMBR1 domain containing 1 // 6q13 // 55788 /// XM_006715511 // L	LMBRD1	0.0379969	0.0379969	0.279839	-3.57348	KiCa down vs Ctrl	5.70928	9.84603	17.2457	1
4404	7898693	XM_005245820 // ALPL // alkaline phosphatase, liver/bone/kidney // 1p36.12 // 249 /// E	ALPL	0.0314179	0.0314179	0.27931	-3.58025	KiCa down vs Ctrl	6.25269	9.8753	15.7937	1
21381	8069026	NM_004649 // C21orf33 // chromosome 21 open reading frame 33 // 21q22.3 // 8209 /// NM_	C21orf33	0.000171121	0.000171121	0.278776	-3.58711	KiCa down vs Ctrl	33.7311	9.90499	2.93645	1
15378	8008646	NM_021626 // SCPEP1 // serine carboxypeptidase 1 // 17q22 // 59342 /// ENST00000262288	SCPEP1	0.0140875	0.0140875	0.278484	-3.59088	KiCa down vs Ctrl	8.81062	9.92126	11.2606	1
6229	7917347	NM_001134445 // DDAH1 // dimethylarginine dimethylaminohydrolase 1 // 1p22 // 23576 ///	DDAH1	0.0136133	0.0136133	0.278367	-3.59238	KiCa down vs Ctrl	8.92989	9.92775	11.1174	1
21039	8065738	NM_000687 // AHCY // adenosylhomocysteinase // 20q11.22 // 191 /// NM_001161766 // AHCY	AHCY	8.93145e-05	8.93145e-05	0.278269	-3.59365	KiCa down vs Ctrl	39.6649	9.93325	2.50429	1
30590	8157487	NM_002581 // PAPPA // pregnancy-associated plasma protein A, pappalysin 1 // 9q33.2 //	PAPPA	0.00314963	0.00314963	0.27804	-3.59661	KiCa down vs Ctrl	14.9155	9.94604	6.66824	1
9342	7947934	NM_014342 // MTCH2 // mitochondrial carrier 2 // 11p11.2 // 23788 /// ENST00000302503 /	MTCH2	0.0203434	0.0203434	0.27785	-3.59907	KiCa down vs Ctrl	7.58368	9.95665	13.1291	1
32412	8174474	NM_004458 // ACSL4 // acyl-CoA synthetase long-chain family member 4 // Xq22.3-q23 // 2	ACSL4	0.0111042	0.0111042	0.27775	-3.60036	KiCa down vs Ctrl	9.65777	9.96225	10.3153	1
4639	7901110	NM_001202413 // AKR1A1 // aldo-keto reductase family 1, member A1 (aldehyde reductase)	AKR1A1	0.00209356	0.00209356	0.277514	-3.60342	KiCa down vs Ctrl	16.9337	9.97545	5.89089	1
24405	8099326	NM_020041 // SLC2A9 // solute carrier family 2 (facilitated glucose transporter), membe	SLC2A9	0.0306676	0.0306676	0.277285	-3.60639	KiCa down vs Ctrl	6.32343	9.9883	15.7957	1
16363	8019280	NM_001184917 // PCYT2 // phosphate cytidylyltransferase 2, ethanolamine // 17q25.3 // 5	PCYT2	3.84951e-06	3.84951e-06	0.277238	-3.60701	KiCa down vs Ctrl	82.3117	9.99098	1.2138	1
19022	8044882	NM_001184937 // EPB41L5 // erythrocyte membrane protein band 4.1 like 5 // 2q14.2 // 57	EPB41L5	0.00644651	0.00644651	0.277167	-3.60793	KiCa down vs Ctrl	11.7598	9.99493	8.49923	1
28168	8135464	NM_000108 // DLD // dihydrolipoamide dehydrogenase // 7q31-q32 // 1738 /// NM_001289750	DLD	0.0188319	0.0188319	0.275227	-3.63336	KiCa down vs Ctrl	7.83352	10.1046	12.8992	1
22677	8082046	NM_000388 // CASR // calcium-sensing receptor // 3q13 // 846 /// NM_001178065 // CASR /	CASR	0.00314289	0.00314289	0.274174	-3.64731	KiCa down vs Ctrl	14.9257	10.1648	6.81026	1
20233	8057463	NM_001030311 // CERKL // ceramide kinase-like // 2q31.3 // 375298 /// NM_001030313 // C	CERKL	0.000292325	0.000292325	0.273662	-3.65414	KiCa down vs Ctrl	29.3943	10.1942	3.46808	1
5286	7907297	NM_002022 // FMO4 // flavin containing monooxygenase 4 // 1q24.3 // 2329 /// ENST000003	FMO4	0.00787465	0.00787465	0.273331	-3.65857	KiCa down vs Ctrl	10.9584	10.2132	9.31998	1
15688	8012247	NM_133491 // SAT2 // spermidine/spermine N1-acetyltransferase family member 2 // 17p13.	SAT2	0.000253352	0.000253352	0.273072	-3.66204	KiCa down vs Ctrl	30.5078	10.2282	3.35266	1
6862	7923608	NM_000537 // REN // renin // 1q32 // 5972 /// ENST00000272190 // REN // renin // 1q32 /	REN	0.0081101	0.0081101	0.272909	-3.66422	KiCa down vs Ctrl	10.8432	10.2376	9.44145	1
10577	7960117	NM_018663 // PXMP2 // peroxisomal membrane protein 2, 22kDa // 12q24.33 // 5827 /// ENS	PXMP2	0.00290711	0.00290711	0.272075	-3.67545	KiCa down vs Ctrl	15.2983	10.2859	6.72354	1
5499	7909866	NM_017898 // MARC2 // mitochondrial amidoxime reducing component 2 // 1q41 // 54996 ///	2016-03-02	0.00543851	0.00543851	0.271468	-3.68368	KiCa down vs Ctrl	12.4674	10.3213	8.27863	1
32604	8175933	NM_002910 // RENBP // renin binding protein // Xq28 // 5973 /// ENST00000369997 // RENB	RENBP	0.000155961	0.000155961	0.271135	-3.68821	KiCa down vs Ctrl	34.531	10.3407	2.99461	1
16402	8019622	NM_001291586 // TMEM106A // transmembrane protein 106A // 17q21.31 // 113277 /// NM_001	TMEM106A	0.00694396	0.00694396	0.270612	-3.69533	KiCa down vs Ctrl	11.4582	10.3713	9.0514	1
31018	8161654	NM_001007471 // TRPM3 // transient receptor potential cation channel, subfamily M, memb	TRPM3	0.00409515	0.00409515	0.270354	-3.69885	KiCa down vs Ctrl	13.7046	10.3864	7.57879	1
23913	8094870	NM_001080505 // SHISA3 // shisa family member 3 // 4p13 // 152573 /// ENST00000319234 /	SHISA3	0.00547009	0.00547009	0.269339	-3.7128	KiCa down vs Ctrl	12.4429	10.4463	8.39541	1
23448	8090256	NM_003794 // SNX4 // sorting nexin 4 // 3q21.2 // 8723 /// ENST00000251775 // SNX4 // s	SNX4	0.00307031	0.00307031	0.268097	-3.72999	KiCa down vs Ctrl	15.0367	10.52	6.99622	1
5841	7913146	NM_012067 // AKR7A3 // aldo-keto reductase family 7, member A3 (aflatoxin aldehyde redu	AKR7A3	7.99712e-05	7.99712e-05	0.267738	-3.735	KiCa down vs Ctrl	40.7525	10.5415	2.5867	1
21579	8070933	NM_006657 // FTCD // formimidoyltransferase cyclodeaminase // 21q22.3 // 10841 /// ENST	FTCD	0.000873721	0.000873721	0.267665	-3.73601	KiCa down vs Ctrl	21.8585	10.5458	4.82457	1
26658	8120860	NM_000056 // BCKDHB // branched chain keto acid dehydrogenase E1, beta polypeptide // 6	BCKDHB	0.0183286	0.0183286	0.267185	-3.74273	KiCa down vs Ctrl	7.92217	10.5745	13.348	1
24926	8104074	NM_005958 // MTNR1A // melatonin receptor 1A // 4q35.1 // 4543 /// ENST00000307161 // M	MTNR1A	0.00566196	0.00566196	0.267051	-3.7446	KiCa down vs Ctrl	12.2975	10.5826	8.60544	1
24084	8096425	NM_207491 // CCSER1 // coiled-coil serine-rich protein 1 // 4q22.1 // 401145 /// ENST00	CCSER1	0.00183228	0.00183228	0.26678	-3.74841	KiCa down vs Ctrl	17.6296	10.5989	6.01197	1
6892	7923942	NM_001122979 // FCAMR // Fc receptor, IgA, IgM, high affinity // 1q32.1 // 83953 /// NM	FCAMR	0.000239811	0.000239811	0.266733	-3.74907	KiCa down vs Ctrl	30.9438	10.6017	3.42612	1
23638	8092081	ENST00000362618 // RNU1-70P // RNA, U1 small nuclear 70, pseudogene // --- // ---	RNU1-70P	0.0018497	0.0018497	0.266586	-3.75114	KiCa down vs Ctrl	17.5796	10.6106	6.03571	1
16035	8015712	NM_001040431 // COA3 // cytochrome c oxidase assembly factor 3 // 17q21 // 28958 /// EN	COA3	0.000947127	0.000947127	0.266182	-3.75683	KiCa down vs Ctrl	21.3664	10.6349	4.97739	1
11243	7967107	NR_024345 // HNF1A-AS1 // HNF1A antisense RNA 1 // 12q24.31 // 283460 /// ENST000005391	HNF1A-AS1	0.0202268	0.0202268	0.266045	-3.75876	KiCa down vs Ctrl	7.60215	10.6431	14.0002	1
24119	8096753	NM_001184705 // HADH // hydroxyacyl-CoA dehydrogenase // 4q22-q26 // 3033 /// NM_005327	HADH	0.00292082	0.00292082	0.265891	-3.76094	KiCa down vs Ctrl	15.2757	10.6525	6.9735	1
17966	8035095	NM_001128932 // CYP4F11 // cytochrome P450, family 4, subfamily F, polypeptide 11 // 19	CYP4F11	0.00397126	0.00397126	0.264954	-3.77424	KiCa down vs Ctrl	13.843	10.7093	7.73629	1
27562	8129618	NM_004666 // VNN1 // vanin 1 // 6q23-q24 // 8876 /// ENST00000367928 // VNN1 // vanin 1	VNN1	0.0141793	0.0141793	0.263753	-3.79142	KiCa down vs Ctrl	8.78808	10.7827	12.2697	1
27439	8128284	NM_001288629 // EPHA7 // EPH receptor A7 // 6q16.1 // 2045 /// NM_001288630 // EPHA7 //	EPHA7	0.0204376	0.0204376	0.263731	-3.79174	KiCa down vs Ctrl	7.56887	10.784	14.2479	1
16431	8019778	NM_001184917 // PCYT2 // phosphate cytidylyltransferase 2, ethanolamine // 17q25.3 // 5	PCYT2	7.88917e-06	7.88917e-06	0.263253	-3.79862	KiCa down vs Ctrl	70.0936	10.8134	1.54271	1
13078	7984524	NM_001104554 // PAQR5 // progestin and adipoQ receptor family member V // 15q23 // 5485	PAQR5	0.00138921	0.00138921	0.263235	-3.79889	KiCa down vs Ctrl	19.1366	10.8145	5.65124	1
13934	7993756	NM_005622 // ACSM3 // acyl-CoA synthetase medium-chain family member 3 // 16p13.11 // 6	ACSM3	0.016467	0.016467	0.263156	-3.80003	KiCa down vs Ctrl	8.27774	10.8194	13.0705	1
22750	8082886	NM_000532 // PCCB // propionyl CoA carboxylase, beta polypeptide // 3q21-q22 // 5096 //	PCCB	0.00489799	0.00489799	0.262389	-3.81114	KiCa down vs Ctrl	12.9155	10.8668	8.41378	1
26966	8123695	NM_001166010 // ECI2 // enoyl-CoA delta isomerase 2 // 6p24.3 // 10455 /// NM_006117 //	ECI2	0.0204914	0.0204914	0.262283	-3.81267	KiCa down vs Ctrl	7.56044	10.8733	14.3819	1
27541	8129379	NM_001002030 // ECHDC1 // enoyl CoA hydratase domain containing 1 // 6q22.33 // 55862 /	ECHDC1	0.0120121	0.0120121	0.261933	-3.81776	KiCa down vs Ctrl	9.37326	10.895	11.6235	1
20341	8058627	NM_001042599 // ERBB4 // v-erb-b2 avian erythroblastic leukemia viral oncogene homolog	ERBB4	0.0132089	0.0132089	0.260141	-3.84408	KiCa down vs Ctrl	9.03567	11.007	12.1817	1
5901	7913896	NM_001004434 // SLC30A2 // solute carrier family 30 (zinc transporter), member 2 // 1p3	SLC30A2	0.000773953	0.000773953	0.259681	-3.85088	KiCa down vs Ctrl	22.6134	11.0359	4.88026	1
9552	7949719	NM_000920 // PC // pyruvate carboxylase // 11q13.4-q13.5 // 5091 /// NM_001040716 // PC	PC	5.67858e-05	5.67858e-05	0.259262	-3.8571	KiCa down vs Ctrl	44.2801	11.0624	2.49828	1
9569	7949873	NM_080658 // ACY3 // aspartoacylase (aminocyclase) 3 // 11q13.2 // 91703 /// ENST000002	ACY3	0.0237058	0.0237058	0.259038	-3.86043	KiCa down vs Ctrl	7.10082	11.0766	15.599	1
30886	8160670	NM_004925 // AQP3 // aquaporin 3 (Gill blood group) // 9p13 // 360 /// ENST00000297991	AQP3	0.000773418	0.000773418	0.258659	-3.8661	KiCa down vs Ctrl	22.6178	11.1006	4.90793	1
19042	8045030	NM_001080527 // MYO7B // myosin VIIB // 2q21.1 // 4648 /// ENST00000409090 // MYO7B //	MYO7B	9.69688e-05	9.69688e-05	0.258582	-3.86724	KiCa down vs Ctrl	38.871	11.1055	2.85701	1
20255	8057719	NM_014362 // HIBCH // 3-hydroxyisobutyryl-CoA hydrolase // 2q32.2 // 26275 /// NM_19804	HIBCH	0.00134208	0.00134208	0.258471	-3.86891	KiCa down vs Ctrl	19.3304	11.1126	5.74874	1
22469	8079931	NM_006841 // SLC38A3 // solute carrier family 38, member 3 // 3p21.3 // 10991 /// XM_00	SLC38A3	0.006365	0.006365	0.258433	-3.86947	KiCa down vs Ctrl	11.8119	11.1149	9.40995	1
27668	8130732	NM_001270879 // MPC1 // mitochondrial pyruvate carrier 1 // 6q27 // 51660 /// NM_016098	MPC1	0.0397609	0.0397609	0.258233	-3.87248	KiCa down vs Ctrl	5.58296	11.1277	19.9315	1
12641	7980828	ENST00000389856 // CCDC88C // coiled-coil domain containing 88C // 14q32.11 // 440193 /	CCDC88C	0.02836	0.02836	0.258178	-3.8733	KiCa down vs Ctrl	6.55499	11.1312	16.9812	1
26844	8122396	ENST00000275235 // AIG1 // androgen-induced 1 // 6q24.2 // 51390 /// ENST00000367601 //	AIG1	0.0138	0.0138	0.257792	-3.8791	KiCa down vs Ctrl	8.88234	11.1558	12.5595	1
18656	8041542	NM_138801 // GALM // galactose mutarotase (aldose 1-epimerase) // 2p22.1 // 130589 ///	GALM	0.0272488	0.0272488	0.257786	-3.87918	KiCa down vs Ctrl	6.67484	11.1561	16.7137	1
5066	7905283	NM_003568 // ANXA9 // annexin A9 // 1q21 // 8416 /// XM_005245539 // ANXA9 // annexin A	ANXA9	8.90749e-05	8.90749e-05	0.257637	-3.88143	KiCa down vs Ctrl	39.691	11.1657	2.81316	1
8049	7935707	NM_001278 // CHUK // conserved helix-loop-helix ubiquitous kinase // 10q24-q25 // 1147	CHUK	0.00620956	0.00620956	0.257496	-3.88356	KiCa down vs Ctrl	11.9135	11.1747	9.37987	1
10751	7961693	NM_001174097 // LDHB // lactate dehydrogenase B // 12p12.2-p12.1 // 3945 /// NM_002300	LDHB	0.023208	0.023208	0.257149	-3.88879	KiCa down vs Ctrl	7.16686	11.1969	15.6232	1
24575	8100853	NM_000583 // GC // group-specific component (vitamin D binding protein) // 4q12-q13 //	GC	0.0128454	0.0128454	0.256566	-3.89763	KiCa down vs Ctrl	9.13416	11.2344	12.2993	1
15530	8010248	NM_001010982 // AFMID // arylformamidase // 17q25.3 // 125061 /// NM_001145526 // AFMID	AFMID	0.00134787	0.00134787	0.254484	-3.92952	KiCa down vs Ctrl	19.3062	11.3694	5.88897	1
24715	8102328	NM_000204 // CFI // complement factor I // 4q25 // 3426 /// XM_006714210 // CFI // comp	CFI	0.022009	0.022009	0.252263	-3.96412	KiCa down vs Ctrl	7.33328	11.5155	15.7031	1
19559	8050240	NM_001287188 // ODC1 // ornithine decarboxylase 1 // 2p25 // 4953 /// NM_001287189 // O	ODC1	0.00819435	0.00819435	0.252168	-3.96561	KiCa down vs Ctrl	10.803	11.5218	10.6653	1
27247	8126248	NM_173561 // UNC5CL // unc-5 homolog C (C. elegans)-like // 6p21.1 // 222643 /// ENST00	UNC5CL	0.00316081	0.00316081	0.251914	-3.96962	KiCa down vs Ctrl	14.8988	11.5387	7.74472	1
14672	8001531	NM_005950 // MT1G // metallothionein 1G // 16q13 // 4495 /// ENST00000379811 // MT1G //	MT1G	0.0249872	0.0249872	0.25043	-3.99313	KiCa down vs Ctrl	6.9383	11.6378	16.7732	1
7978	7934852	NM_005271 // GLUD1 // glutamate dehydrogenase 1 // 10q23.3 // 2746 /// NM_012084 // GLU	GLUD1	0.0162339	0.0162339	0.249629	-4.00594	KiCa down vs Ctrl	8.32568	11.6917	14.0429	1
14004	7994609	NM_014298 // QPRT // quinolinate phosphoribosyltransferase // 16p11.2 // 23475 /// ENST	QPRT	0.000557253	0.000557253	0.24934	-4.01058	KiCa down vs Ctrl	24.7539	11.7112	4.73104	1
9809	7952086	NM_007180 // TREH // trehalase (brush-border membrane glycoprotein) // 11q23.3 // 11181	TREH	0.00272246	0.00272246	0.248992	-4.01619	KiCa down vs Ctrl	15.6165	11.7348	7.51433	1
24426	8099541	NM_000320 // QDPR // quinoid dihydropteridine reductase // 4p15.31 // 5860 /// ENST0000	QDPR	0.00158126	0.00158126	0.248826	-4.01887	KiCa down vs Ctrl	18.4211	11.746	6.37638	1
13014	7983867	NM_001252335 // CGNL1 // cingulin-like 1 // 15q21.3 // 84952 /// NM_032866 // CGNL1 //	CGNL1	0.0012342	0.0012342	0.248422	-4.02541	KiCa down vs Ctrl	19.8069	11.7735	5.94413	1
11786	7972461	NM_005073 // SLC15A1 // solute carrier family 15 (oligopeptide transporter), member 1 /	SLC15A1	0.00193551	0.00193551	0.248082	-4.03092	KiCa down vs Ctrl	17.3412	11.7966	6.80267	1
7487	7929779	NM_000392 // ABCC2 // ATP-binding cassette, sub-family C (CFTR/MRP), member 2 // 10q24	ABCC2	0.0363435	0.0363435	0.248003	-4.03221	KiCa down vs Ctrl	5.83437	11.802	20.2285	1
30285	8154733	NM_001278352 // ACO1 // aconitase 1, soluble // 9p21.1 // 48 /// NM_002197 // ACO1 // a	ACO1	0.0172633	0.0172633	0.247015	-4.04833	KiCa down vs Ctrl	8.11995	11.8697	14.618	1
26820	8122176	NM_003206 // TCF21 // transcription factor 21 // 6q23.2 // 6943 /// ENST00000367882 //	TCF21	0.0138146	0.0138146	0.246287	-4.0603	KiCa down vs Ctrl	8.87865	11.9198	13.4253	1
15428	8009145	NM_001278919 // KCNH6 // potassium voltage-gated channel, subfamily H (eag-related), me	KCNH6	0.00129175	0.00129175	0.245693	-4.07012	KiCa down vs Ctrl	19.5468	11.961	6.11917	1
5880	7913682	NM_000191 // HMGCL // 3-hydroxymethyl-3-methylglutaryl-CoA lyase // 1p36.1-p35 // 3155	HMGCL	9.07906e-05	9.07906e-05	0.242478	-4.12408	KiCa down vs Ctrl	39.5055	12.1865	3.08476	1
23452	8090314	NR_072979 // ALDH1L1 // aldehyde dehydrogenase 1 family, member L1 // 3q21.3 // 10840 /	ALDH1L1	0.00195425	0.00195425	0.242383	-4.1257	KiCa down vs Ctrl	17.2908	12.1933	7.05187	1
7746	7932703	NM_001042473 // ACBD5 // acyl-CoA binding domain containing 5 // 10p12.1 // 91452 /// N	ACBD5	0.0168385	0.0168385	0.2421	-4.13052	KiCa down vs Ctrl	8.203	12.2134	14.8889	1
7087	7925751	NM_001004693 // OR2T10 // olfactory receptor, family 2, subfamily T, member 10 // 1q44	OR2T10	0.0108653	0.0108653	0.241442	-4.14178	KiCa down vs Ctrl	9.73734	12.2603	12.591	1
14705	8001898	NM_001204744 // CDH16 // cadherin 16, KSP-cadherin // 16q22.1 // 1014 /// NM_001204745	CDH16	0.0321324	0.0321324	0.241387	-4.14273	KiCa down vs Ctrl	6.18721	12.2643	19.822	1
8141	7936871	NM_000274 // OAT // ornithine aminotransferase // 10q26 // 4942 /// NM_001171814 // OAT	OAT	0.00449169	0.00449169	0.24073	-4.15404	KiCa down vs Ctrl	13.2936	12.3113	9.26113	1
16299	8018558	NM_001185039 // ACOX1 // acyl-CoA oxidase 1, palmitoyl // 17q25.1 // 51 /// NM_004035 /	ACOX1	0.00360221	0.00360221	0.240539	-4.15734	KiCa down vs Ctrl	14.2881	12.3251	8.62613	1
8125	7936661	NM_006793 // PRDX3 // peroxiredoxin 3 // 10q25-q26 // 10935 /// NM_014098 // PRDX3 // p	PRDX3	0.0181226	0.0181226	0.238863	-4.1865	KiCa down vs Ctrl	7.95931	12.4463	15.6374	1
18726	8042259	NM_001199111 // MDH1 // malate dehydrogenase 1, NAD (soluble) // 2p13.3 // 4190 /// NM_	MDH1	0.00746493	0.00746493	0.238202	-4.19812	KiCa down vs Ctrl	11.1692	12.4945	11.1866	1
25804	8112822	NM_013391 // DMGDH // dimethylglycine dehydrogenase // 5q14.1 // 29958 /// NR_104003 //	DMGDH	0.011629	0.011629	0.238101	-4.19991	KiCa down vs Ctrl	9.49003	12.5019	13.1738	1
25616	8110971	NM_138809 // CMBL // carboxymethylenebutenolidase homolog (Pseudomonas) // 5p15.2 // 13	CMBL	0.0359047	0.0359047	0.237922	-4.20305	KiCa down vs Ctrl	5.86875	12.515	21.3248	1
17418	8029530	NM_000041 // APOE // apolipoprotein E // 19q13.2 // 348 /// XM_005258867 // APOE // apo	APOE	0.000158221	0.000158221	0.236937	-4.22053	KiCa down vs Ctrl	34.406	12.5874	3.65849	1
15241	8007228	NM_001130020 // ATP6V0A1 // ATPase, H+ transporting, lysosomal V0 subunit a1 // 17q21 /	ATP6V0A1	0.0113573	0.0113573	0.236897	-4.22124	KiCa down vs Ctrl	9.57569	12.5904	13.1483	1
16804	8023261	NM_006111 // ACAA2 // acetyl-CoA acyltransferase 2 // 18q21.1 // 10449 /// ENST00000285	ACAA2	0.0420408	0.0420408	0.236579	-4.22692	KiCa down vs Ctrl	5.42951	12.6139	23.2321	1
13940	7993815	NM_145865 // ANKS4B // ankyrin repeat and sterile alpha motif domain containing 4B // 1	ANKS4B	0.00518617	0.00518617	0.235634	-4.24387	KiCa down vs Ctrl	12.6695	12.684	10.0114	1
25929	8113773	NM_001182 // ALDH7A1 // aldehyde dehydrogenase 7 family, member A1 // 5q31 // 501 /// N	ALDH7A1	0.00600939	0.00600939	0.235442	-4.24733	KiCa down vs Ctrl	12.049	12.6983	10.5389	1
27808	8132118	NM_001185060 // AQP1 // aquaporin 1 (Colton blood group) // 7p14 // 358 /// NM_00118506	AQP1	0.0375336	0.0375336	0.233671	-4.27953	KiCa down vs Ctrl	5.74365	12.8313	22.34	1
4842	7903119	NM_001122674 // ABCD3 // ATP-binding cassette, sub-family D (ALD), member 3 // 1p21.3 /	ABCD3	0.000534743	0.000534743	0.233054	-4.29086	KiCa down vs Ctrl	25.0328	12.878	5.14446	1
6205	7917037	NM_001130042 // CRYZ // crystallin, zeta (quinone reductase) // 1p31.1 // 1429 /// NM_0	CRYZ	0.00864135	0.00864135	0.231919	-4.31184	KiCa down vs Ctrl	10.5975	12.9644	12.2334	1
21875	8073842	NM_017931 // TTC38 // tetratricopeptide repeat domain 38 // 22q13 // 55020 /// ENST0000	TTC38	0.000904975	0.000904975	0.231343	-4.32259	KiCa down vs Ctrl	21.6432	13.0086	6.01051	1
31119	8162652	NM_001201575 // CTSV // cathepsin V // 9q22.2 // 1515 /// NM_001333 // CTSV // cathepsi	CTSV	0.0017945	0.0017945	0.231299	-4.3234	KiCa down vs Ctrl	17.7401	13.012	7.33477	1
6428	7919314	NM_001461 // FMO5 // flavin containing monooxygenase 5 // 1q21.1 // 2330 /// ENST000002	FMO5	0.00159596	0.00159596	0.231061	-4.32785	KiCa down vs Ctrl	18.3707	13.0303	7.09296	1
7131	7926170	NM_018706 // DHTKD1 // dehydrogenase E1 and transketolase domain containing 1 // 10p14	DHTKD1	0.00657716	0.00657716	0.229826	-4.35112	KiCa down vs Ctrl	11.6779	13.1258	11.2398	1
20951	8065071	NM_013281 // FLRT3 // fibronectin leucine rich transmembrane protein 3 // 20p11 // 2376	FLRT3	0.0107895	0.0107895	0.228425	-4.3778	KiCa down vs Ctrl	9.763	13.2352	13.5565	1
31477	8166335	NM_000284 // PDHA1 // pyruvate dehydrogenase (lipoamide) alpha 1 // Xp22.1 // 5160 ///	PDHA1	0.0199467	0.0199467	0.228357	-4.37912	KiCa down vs Ctrl	7.64702	13.2406	17.3147	1
23419	8089851	NM_000187 // HGD // homogentisate 1,2-dioxygenase // 3q13.33 // 3081 /// XM_005247413 /	HGD	0.00110399	0.00110399	0.228268	-4.38082	KiCa down vs Ctrl	20.4535	13.2475	6.47691	1
23760	8093278	NM_000187 // HGD // homogentisate 1,2-dioxygenase // 3q13.33 // 3081 /// XM_005247413 /	HGD	0.00110399	0.00110399	0.228268	-4.38082	KiCa down vs Ctrl	20.4535	13.2475	6.47691	1
20314	8058428	NM_001199981 // NDUFS1 // NADH dehydrogenase (ubiquinone) Fe-S protein 1, 75kDa (NADH-c	NDUFS1	0.00785902	0.00785902	0.226734	-4.41045	KiCa down vs Ctrl	10.9662	13.3687	12.1908	1
16241	8017766	NM_000042 // APOH // apolipoprotein H (beta-2-glycoprotein I) // 17q24.2 // 350 /// ENS	APOH	0.00538765	0.00538765	0.225748	-4.42972	KiCa down vs Ctrl	12.5072	13.4474	10.7517	1
27299	8126729	NM_001114086 // CLIC5 // chloride intracellular channel 5 // 6p12.3 // 53405 /// NM_016	CLIC5	0.0153451	0.0153451	0.225608	-4.43247	KiCa down vs Ctrl	8.51648	13.4586	15.803	1
9681	7950933	NM_001143836 // NOX4 // NADPH oxidase 4 // 11q14.2-q21 // 50507 /// NM_001143837 // NOX	NOX4	0.00343659	0.00343659	0.225319	-4.43815	KiCa down vs Ctrl	14.5061	13.4818	9.29387	1
11910	7973530	NM_001018073 // PCK2 // phosphoenolpyruvate carboxykinase 2 (mitochondrial) // 14q11.2	PCK2	0.000848382	0.000848382	0.224767	-4.44905	KiCa down vs Ctrl	22.0401	13.5262	6.13709	1
4947	7904254	NM_000701 // ATP1A1 // ATPase, Na+/K+ transporting, alpha 1 polypeptide // 1p21 // 476	ATP1A1	0.0109889	0.0109889	0.224726	-4.44985	KiCa down vs Ctrl	9.6959	13.5295	13.9538	1
29823	8150428	ENST00000379845 // SFRP1 // secreted frizzled-related protein 1 // 8p11.21 // 6422 ///	SFRP1	0.0190361	0.0190361	0.224297	-4.45838	KiCa down vs Ctrl	7.79837	13.5642	17.3936	1
23264	8088397	NM_003500 // ACOX2 // acyl-CoA oxidase 2, branched chain // 3p14.3 // 8309 /// XM_00526	ACOX2	0.00458425	0.00458425	0.224097	-4.46236	KiCa down vs Ctrl	13.2039	13.5804	10.2851	1
24101	8096580	NM_000253 // MTTP // microsomal triglyceride transfer protein // 4q24 // 4547 /// ENST0	MTTP	0.000797554	0.000797554	0.223932	-4.46564	KiCa down vs Ctrl	22.4247	13.5937	6.06196	1
25158	8106418	NM_001882 // CRHBP // corticotropin releasing hormone binding protein // 5q11.2-q13.3 /	CRHBP	0.00455225	0.00455225	0.222942	-4.48547	KiCa down vs Ctrl	13.2347	13.6743	10.3322	1
23707	8092735	NM_207316 // TMEM207 // transmembrane protein 207 // 3q28 // 131920 /// ENST00000354905	TMEM207	0.00215853	0.00215853	0.220992	-4.52504	KiCa down vs Ctrl	16.7768	13.8349	8.24644	1
29212	8144931	NM_001693 // ATP6V1B2 // ATPase, H+ transporting, lysosomal 56/58kDa, V1 subunit B2 //	ATP6V1B2	0.0109124	0.0109124	0.2207	-4.53104	KiCa down vs Ctrl	9.72147	13.8592	14.2563	1
7109	7925929	NM_001253908 // AKR1C3 // aldo-keto reductase family 1, member C3 // 10p15-p14 // 8644	AKR1C3	0.00683602	0.00683602	0.220137	-4.54262	KiCa down vs Ctrl	11.5214	13.906	12.0697	1
28226	8136067	NM_178562 // TSPAN33 // tetraspanin 33 // 7q32.1 // 340348 /// ENST00000486685 // TSPAN	TSPAN33	0.008966	0.008966	0.219898	-4.54756	KiCa down vs Ctrl	10.4562	13.926	13.3184	1
21298	8068168	NM_000454 // SOD1 // superoxide dismutase 1, soluble // 21q22.11 // 6647 /// ENST000002	SOD1	0.000797979	0.000797979	0.219749	-4.55064	KiCa down vs Ctrl	22.4213	13.9385	6.21661	1
26220	8116635	NM_004332 // BPHL // biphenyl hydrolase-like (serine hydrolase) // 6p25 // 670 /// NR_0	BPHL	0.00270472	0.00270472	0.21908	-4.56454	KiCa down vs Ctrl	15.6484	13.9946	8.94315	1
31547	8166925	NM_000240 // MAOA // monoamine oxidase A // Xp11.3 // 4128 /// NM_001270458 // MAOA //	MAOA	0.00160671	0.00160671	0.218795	-4.57049	KiCa down vs Ctrl	18.3342	14.0186	7.64617	1
22432	8079422	NM_001174136 // TDGF1 // teratocarcinoma-derived growth factor 1 // 3p21.31 // 6997 ///	TDGF1	0.01093	0.01093	0.218547	-4.57568	KiCa down vs Ctrl	9.71558	14.0396	14.4506	1
16310	8018761	NM_006456 // ST6GALNAC2 // ST6 (alpha-N-acetyl-neuraminyl-2,3-beta-galactosyl-1,3)-N-ac	ST6GALNAC2	0.00846975	0.00846975	0.218136	-4.58429	KiCa down vs Ctrl	10.6749	14.0743	13.1846	1
30346	8155327	NM_000692 // ALDH1B1 // aldehyde dehydrogenase 1 family, member B1 // 9p11.1 // 219 ///	ALDH1B1	0.000547544	0.000547544	0.218044	-4.58623	KiCa down vs Ctrl	24.8725	14.0821	5.66173	1
11537	7970251	NM_001256134 // PROZ // protein Z, vitamin K-dependent plasma glycoprotein // 13q34 //	PROZ	0.000909313	0.000909313	0.217322	-4.60146	KiCa down vs Ctrl	21.614	14.1435	6.54369	1
29482	8147687	ENST00000516955 // RNU6-1092P // RNA, U6 small nuclear 1092, pseudogene // --- // ---	RNU6-1092P	6.02784e-06	6.02784e-06	0.2173	-4.60192	KiCa down vs Ctrl	74.4714	14.1454	1.89944	1
12578	7980080	NM_001249 // ENTPD5 // ectonucleoside triphosphate diphosphohydrolase 5 // 14q24 // 957	ENTPD5	0.004036	0.004036	0.216543	-4.61803	KiCa down vs Ctrl	13.77	14.2102	10.3197	1
21371	8068883	NM_000394 // CRYAA // crystallin, alpha A // 21q22.3 // 1409 /// XM_006723931 // LOC102	CRYAA	0.00563053	0.00563053	0.2165	-4.61893	KiCa down vs Ctrl	12.3209	14.2138	11.5363	1
26877	8122744	NM_001164694 // IYD // iodotyrosine deiodinase // 6q25.1 // 389434 /// NM_001164695 //	IYD	0.00177305	0.00177305	0.215729	-4.63545	KiCa down vs Ctrl	17.8041	14.2803	8.02076	1
19384	8048319	NM_007127 // VIL1 // villin 1 // 2q35 // 7429 /// ENST00000248444 // VIL1 // villin 1 /	VIL1	2.19467e-05	2.19467e-05	0.215703	-4.636	KiCa down vs Ctrl	55.4456	14.2825	2.57594	1
29163	8144557	NM_001135670 // MSRA // methionine sulfoxide reductase A // 8p23.1 // 4482 /// NM_00113	MSRA	0.000123031	0.000123031	0.215675	-4.63661	KiCa down vs Ctrl	36.6452	14.2849	3.89816	1
7476	7929664	NM_001134670 // HOGA1 // 4-hydroxy-2-oxoglutarate aldolase 1 // 10q24.2 // 112817 /// N	HOGA1	3.63871e-05	3.63871e-05	0.214569	-4.66051	KiCa down vs Ctrl	49.2432	14.3808	2.92037	1
12663	7981059	NM_001756 // SERPINA6 // serpin peptidase inhibitor, clade A (alpha-1 antiproteinase, a	SERPINA6	0.000475904	0.000475904	0.213743	-4.67851	KiCa down vs Ctrl	25.8338	14.453	5.59458	1
21684	8071861	NM_019601 // SUSD2 // sushi domain containing 2 // 22q11-q12 // 56241 /// ENST000003583	SUSD2	0.00454637	0.00454637	0.213726	-4.67888	KiCa down vs Ctrl	13.2403	14.4544	10.917	1
7862	7933640	NM_001198818 // A1CF // APOBEC1 complementation factor // 10q11.23 // 29974 /// NM_0011	A1CF	0.0292486	0.0292486	0.212387	-4.70839	KiCa down vs Ctrl	6.46319	14.5724	22.5468	1
31173	8163185	NM_001244938 // TXN // thioredoxin // 9q31 // 7295 /// NM_003329 // TXN // thioredoxin	TXN	0.00208728	0.00208728	0.211718	-4.72327	KiCa down vs Ctrl	16.9492	14.6319	8.63279	1
20151	8056151	NM_001007267 // PLA2R1 // phospholipase A2 receptor 1, 180kDa // 2q23-q24 // 22925 ///	PLA2R1	0.0125893	0.0125893	0.210532	-4.74986	KiCa down vs Ctrl	9.2056	14.7379	16.0097	1
10462	7958784	NM_000690 // ALDH2 // aldehyde dehydrogenase 2 family (mitochondrial) // 12q24.2 // 217	ALDH2	0.00544024	0.00544024	0.210201	-4.75735	KiCa down vs Ctrl	12.466	14.7677	11.8464	1
31010	8161610	NM_153237 // TMEM252 // transmembrane protein 252 // 9q21.11 // 169693 /// ENST00000377	TMEM252	0.0154179	0.0154179	0.209785	-4.76678	KiCa down vs Ctrl	8.50034	14.8052	17.4172	1
10990	7964535	NM_000785 // CYP27B1 // cytochrome P450, family 27, subfamily B, polypeptide 1 // 12q14	CYP27B1	0.00265579	0.00265579	0.209033	-4.78394	KiCa down vs Ctrl	15.7378	14.8734	9.45074	1
11863	7973067	NM_000270 // PNP // purine nucleoside phosphorylase // 14q13.1 // 4860 /// ENST00000361	PNP	0.00661092	0.00661092	0.208762	-4.79015	KiCa down vs Ctrl	11.6571	14.8981	12.7803	1
31819	8169115	NM_198465 // NRK // Nik related kinase // Xq22.3 // 203447 /// ENST00000243300 // NRK /	NRK	0.000750514	0.000750514	0.207905	-4.80988	KiCa down vs Ctrl	22.8078	14.9764	6.56633	1
31516	8166632	NM_000167 // GK // glycerol kinase // Xp21.3 // 2710 /// NM_001128127 // GK // glycerol	GK	0.00370127	0.00370127	0.207448	-4.82047	KiCa down vs Ctrl	14.1634	15.0184	10.6037	1
21688	8071907	NM_016327 // UPB1 // ureidopropionase, beta // 22q11.2 // 51733 /// ENST00000326010 //	UPB1	0.000537888	0.000537888	0.207106	-4.82844	KiCa down vs Ctrl	24.993	15.0499	6.02165	1
11041	7964927	NM_004616 // TSPAN8 // tetraspanin 8 // 12q14.1-q21.1 // 7103 /// ENST00000247829 // TS	TSPAN8	0.00276121	0.00276121	0.206841	-4.83464	KiCa down vs Ctrl	15.5476	15.0745	9.69567	1
22109	8075956	NM_006498 // LGALS2 // lectin, galactoside-binding, soluble, 2 // 22q13.1 // 3957 /// E	LGALS2	0.00528986	0.00528986	0.206761	-4.83649	KiCa down vs Ctrl	12.5851	15.0818	11.9839	1
15837	8013671	NM_006461 // SPAG5 // sperm associated antigen 5 // 17q11.2 // 10615 /// ENST0000032176	SPAG5	7.8229e-05	7.8229e-05	0.206527	-4.84197	KiCa down vs Ctrl	40.9723	15.1035	3.68627	1
23288	8088664	NM_001177599 // SUCLG2 // succinate-CoA ligase, GDP-forming, beta subunit // 3p14.1 //	SUCLG2	0.0240028	0.0240028	0.20535	-4.86975	KiCa down vs Ctrl	7.06222	15.2132	21.5417	1
9040	7945169	XM_005271400 // TMEM45B // transmembrane protein 45B // 11q24.3 // 120224 /// XM_005271	TMEM45B	0.00104951	0.00104951	0.204951	-4.87921	KiCa down vs Ctrl	20.7518	15.2506	7.34902	1
18301	8038213	NM_016246 // HSD17B14 // hydroxysteroid (17-beta) dehydrogenase 14 // 19q13.33 // 51171	HSD17B14	1.56858e-05	1.56858e-05	0.204082	-4.9	KiCa down vs Ctrl	59.9272	15.3325	2.55851	1
17889	8034304	NM_001111034 // ACP5 // acid phosphatase 5, tartrate resistant // 19p13.2 // 54 /// NM_	ACP5	2.17944e-05	2.17944e-05	0.203089	-4.92395	KiCa down vs Ctrl	55.5355	15.4267	2.77781	1
28828	8141374	NM_001185 // AZGP1 // alpha-2-glycoprotein 1, zinc-binding // 7q22.1 // 563 /// ENST000	AZGP1	0.000447649	0.000447649	0.202727	-4.93275	KiCa down vs Ctrl	26.262	15.4613	5.88731	1
6395	7919055	NM_001166107 // HMGCS2 // 3-hydroxy-3-methylglutaryl-CoA synthase 2 (mitochondrial) //	HMGCS2	0.00692867	0.00692867	0.201833	-4.95458	KiCa down vs Ctrl	11.4671	15.547	13.5579	1
28766	8140782	NM_000927 // ABCB1 // ATP-binding cassette, sub-family B (MDR/TAP), member 1 // 7q21.12	ABCB1	0.00649099	0.00649099	0.201781	-4.95587	KiCa down vs Ctrl	11.7317	15.552	13.2564	1
23090	8086201	NM_001130410 // ACAA1 // acetyl-CoA acyltransferase 1 // 3p22.2 // 30 /// NM_001607 //	ACAA1	2.21016e-06	2.21016e-06	0.201765	-4.95626	KiCa down vs Ctrl	93.0398	15.5535	1.67171	1
23716	8092836	NM_001080513 // CPN2 // carboxypeptidase N, polypeptide 2 // 3q29 // 1370 /// NM_001291	CPN2	0.000830823	0.000830823	0.200311	-4.99223	KiCa down vs Ctrl	22.1697	15.6944	7.07921	1
11508	7969835	NM_000282 // PCCA // propionyl CoA carboxylase, alpha polypeptide // 13q32 // 5095 ///	PCCA	0.00694475	0.00694475	0.200302	-4.99245	KiCa down vs Ctrl	11.4578	15.6953	13.6983	1
5434	7909127	NM_181644 // MFSD4 // major facilitator superfamily domain containing 4 // 1q32.1 // 14	MFSD4	1.37839e-05	1.37839e-05	0.199227	-5.01939	KiCa down vs Ctrl	61.7339	15.8005	2.55945	1
22361	8078759	NM_004256 // SLC22A13 // solute carrier family 22 (organic anion/urate transporter), me	SLC22A13	0.00300477	0.00300477	0.197488	-5.06359	KiCa down vs Ctrl	15.1397	15.9727	10.5502	1
25999	8114491	NM_005847 // SLC23A1 // solute carrier family 23 (ascorbic acid transporter), member 1	SLC23A1	0.00202595	0.00202595	0.197389	-5.06613	KiCa down vs Ctrl	17.1033	15.9826	9.34471	1
30017	8151942	NM_005836 // HRSP12 // heat-responsive protein 12 // 8q22 // 10247 /// ENST00000254878	HRSP12	0.00404843	0.00404843	0.196867	-5.07957	KiCa down vs Ctrl	13.7562	16.0348	11.6564	1
19277	8047248	NM_006226 // PLCL1 // phospholipase C-like 1 // 2q33 // 5334 /// ENST00000428675 // PLC	PLCL1	8.61301e-05	8.61301e-05	0.196289	-5.09452	KiCa down vs Ctrl	40.0196	16.0929	4.02125	1
7284	7927694	NM_001143774 // PHYHIPL // phytanoyl-CoA 2-hydroxylase interacting protein-like // 10q1	PHYHIPL	0.00496839	0.00496839	0.195131	-5.12475	KiCa down vs Ctrl	12.8538	16.21	12.6111	1
13628	7990757	NM_004390 // CTSH // cathepsin H // 15q25.1 // 1512 /// ENST00000220166 // CTSH // cath	CTSH	0.00577292	0.00577292	0.193064	-5.17962	KiCa down vs Ctrl	12.2162	16.422	13.4428	1
32364	8174103	NM_000167 // GK // glycerol kinase // Xp21.3 // 2710 /// NM_001128127 // GK // glycerol	GK	0.00296457	0.00296457	0.192988	-5.18167	KiCa down vs Ctrl	15.2042	16.4299	10.8061	1
25670	8111569	NM_001161429 // RANBP3L // RAN binding protein 3-like // 5p13.2 // 202151 /// NM_145000	RANBP3L	0.0226744	0.0226744	0.192787	-5.18709	KiCa down vs Ctrl	7.23959	16.4508	22.7233	1
18949	8044149	ENST00000409310 // PLGLB2 // plasminogen-like B2 // 2p11.2 // 5342 /// ENST00000409310	PLGLB2	0.00763624	0.00763624	0.192084	-5.20606	KiCa down vs Ctrl	11.0794	16.5238	14.914	1
25441	8109333	NM_002084 // GPX3 // glutathione peroxidase 3 (plasma) // 5q23 // 2878 /// ENST00000388	GPX3	0.0320993	0.0320993	0.191927	-5.21031	KiCa down vs Ctrl	6.1902	16.5402	26.7199	1
23115	8086457	NM_004391 // CYP8B1 // cytochrome P450, family 8, subfamily B, polypeptide 1 // 3p22.1	CYP8B1	0.000801673	0.000801673	0.191682	-5.21699	KiCa down vs Ctrl	22.3924	16.5659	7.39798	1
24564	8100768	NM_001073 // UGT2B11 // UDP glucuronosyltransferase 2 family, polypeptide B11 // 4q13.2	UGT2B11	0.0108993	0.0108993	0.191582	-5.21969	KiCa down vs Ctrl	9.72588	16.5763	17.0435	1
31613	8167603	NM_000084 // CLCN5 // chloride channel, voltage-sensitive 5 // Xp11.23-p11.22 // 1184 /	CLCN5	0.000300537	0.000300537	0.19131	-5.22712	KiCa down vs Ctrl	29.1824	16.6048	5.69001	1
15045	8005529	NM_001042450 // SLC5A10 // solute carrier family 5 (sodium/sugar cotransporter), member	SLC5A10	0.000154288	0.000154288	0.189777	-5.26935	KiCa down vs Ctrl	34.625	16.7668	4.84239	1
25589	8110685	NR_024158 // PP7080 // uncharacterized LOC25845 // 5p15.33 // 25845 /// AK023178 // PP7	PP7080	1.68063e-05	1.68063e-05	0.188334	-5.30972	KiCa down vs Ctrl	58.9817	16.9211	2.86888	1
25292	8107764	NM_001048252 // CTXN3 // cortexin 3 // 5q23.2 // 613212 /// NM_001127385 // CTXN3 // co	CTXN3	0.0145956	0.0145956	0.187819	-5.32427	KiCa down vs Ctrl	8.68807	16.9766	19.5402	1
17120	8026456	NM_000896 // CYP4F3 // cytochrome P450, family 4, subfamily F, polypeptide 3 // 19p13.2	CYP4F3	0.00130375	0.00130375	0.184778	-5.4119	KiCa down vs Ctrl	19.4943	17.3097	8.87938	1
25534	8110183	NM_001171976 // CDHR2 // cadherin-related family member 2 // 5q35.2 // 54825 /// NM_017	CDHR2	0.000915164	0.000915164	0.184328	-5.4251	KiCa down vs Ctrl	21.5749	17.3597	8.04626	1
24059	8096116	NM_001256421 // AGPAT9 // 1-acylglycerol-3-phosphate O-acyltransferase 9 // 4q21.23 //	AGPAT9	0.029458	0.029458	0.184098	-5.4319	KiCa down vs Ctrl	6.44205	17.3854	26.9874	1
30700	8158771	NM_001185095 // AIF1L // allograft inflammatory factor 1-like // 9q34.13-q34.3 // 83543	AIF1L	0.00059937	0.00059937	0.183531	-5.44868	KiCa down vs Ctrl	24.2668	17.4488	7.1904	1
27238	8126153	NM_003740 // KCNK5 // potassium channel, subfamily K, member 5 // 6p21 // 8645 /// ENST	KCNK5	0.00010216	0.00010216	0.181717	-5.50306	KiCa down vs Ctrl	38.3743	17.6538	4.60044	1
10639	7960764	NM_031491 // RBP5 // retinol binding protein 5, cellular // 12p13.31 // 83758 /// ENST0	RBP5	0.000750103	0.000750103	0.180903	-5.52783	KiCa down vs Ctrl	22.8113	17.747	7.7799	1
16780	8023063	NM_001001935 // ATP5A1 // ATP synthase, H+ transporting, mitochondrial F1 complex, alph	ATP5A1	0.0176761	0.0176761	0.179899	-5.55868	KiCa down vs Ctrl	8.04161	17.8627	22.2128	1
19150	8045848	NM_001135098 // UPP2 // uridine phosphorylase 2 // 2q24.1 // 151531 /// NM_173355 // UP	UPP2	0.0150795	0.0150795	0.178807	-5.59261	KiCa down vs Ctrl	8.5761	17.9897	20.9765	1
6660	7921533	NM_002241 // KCNJ10 // potassium inwardly-rectifying channel, subfamily J, member 10 //	KCNJ10	0.00126706	0.00126706	0.178785	-5.59331	KiCa down vs Ctrl	19.6567	17.9923	9.15328	1
30212	8154135	NM_004170 // SLC1A1 // solute carrier family 1 (neuronal/epithelial high affinity gluta	SLC1A1	0.00817261	0.00817261	0.178782	-5.59342	KiCa down vs Ctrl	10.8133	17.9927	16.6393	1
20158	8056222	NM_001935 // DPP4 // dipeptidyl-peptidase 4 // 2q24.3 // 1803 /// ENST00000360534 // DP	DPP4	0.0416263	0.0416263	0.176079	-5.67926	KiCa down vs Ctrl	5.45664	18.3124	33.5599	1
28486	8138487	ENST00000441309 // ASS1P11 // argininosuccinate synthetase 1 pseudogene 11 // --- // --	ASS1P11	3.71113e-06	3.71113e-06	0.174599	-5.7274	KiCa down vs Ctrl	82.9834	18.4909	2.22826	1
13957	7994058	NM_001039 // SCNN1G // sodium channel, non-voltage-gated 1, gamma subunit // 16p12 // 6	SCNN1G	0.00982349	0.00982349	0.174142	-5.74244	KiCa down vs Ctrl	10.1109	18.5465	18.3431	1
20415	8059580	NM_139072 // DNER // delta/notch-like EGF repeat containing // 2q36.3 // 92737 /// ENST	DNER	0.000268921	0.000268921	0.173967	-5.74822	KiCa down vs Ctrl	30.0398	18.5678	6.18108	1
24130	8096875	NM_001977 // ENPEP // glutamyl aminopeptidase (aminopeptidase A) // 4q25 // 2028 /// EN	ENPEP	0.0198871	0.0198871	0.172856	-5.78516	KiCa down vs Ctrl	7.65667	18.7041	24.4285	1
25008	8104746	NM_000908 // NPR3 // natriuretic peptide receptor 3 // 5p13.3 // 4883 /// NM_001204375	NPR3	0.000611929	0.000611929	0.171983	-5.81452	KiCa down vs Ctrl	24.1295	18.8121	7.79632	1
29253	8145532	NM_001256482 // EPHX2 // epoxide hydrolase 2, cytoplasmic // 8p21 // 2053 /// NM_001256	EPHX2	8.72931e-05	8.72931e-05	0.171758	-5.82216	KiCa down vs Ctrl	39.8882	18.8402	4.72325	1
7988	7934936	NM_213606 // SLC16A12 // solute carrier family 16, member 12 // 10q23.31 // 387700 ///	SLC16A12	0.0119747	0.0119747	0.171682	-5.82473	KiCa down vs Ctrl	9.38445	18.8496	20.086	1
30817	8160024	NM_000170 // GLDC // glycine dehydrogenase (decarboxylating) // 9p22 // 2731 /// ENST00	GLDC	0.000245148	0.000245148	0.170877	-5.85216	KiCa down vs Ctrl	30.7685	18.9503	6.15901	1
17790	8033043	NM_000150 // FUT6 // fucosyltransferase 6 (alpha (1,3) fucosyltransferase) // 19p13.3 /	FUT6	5.95485e-06	5.95485e-06	0.169534	-5.89852	KiCa down vs Ctrl	74.6752	19.1199	2.56041	1
8178	7937217	NM_004092 // ECHS1 // enoyl CoA hydratase, short chain, 1, mitochondrial // 10q26.2-q26	ECHS1	1.81059e-07	1.81059e-07	0.169474	-5.90062	KiCa down vs Ctrl	159.375	19.1276	1.20016	1
10033	7954143	NM_030670 // PTPRO // protein tyrosine phosphatase, receptor type, O // 12p13.3-p13.2|1	PTPRO	0.00647829	0.00647829	0.169121	-5.91294	KiCa down vs Ctrl	11.7397	19.1726	16.3314	1
20377	8059081	NM_001144889 // SLC23A3 // solute carrier family 23, member 3 // 2q35 // 151295 /// NM_	SLC23A3	0.00497398	0.00497398	0.169027	-5.9162	KiCa down vs Ctrl	12.849	19.1845	14.9308	1
27154	8125149	NM_001178044 // SLC44A4 // solute carrier family 44, member 4 // 6p21.3 // 80736 /// NM	SLC44A4	0.00382936	0.00382936	0.166902	-5.99156	KiCa down vs Ctrl	14.008	19.4586	13.8911	1
32926	8178653	NM_001178044 // SLC44A4 // solute carrier family 44, member 4 // 6p21.3 // 80736 /// NM	SLC44A4	0.00382936	0.00382936	0.166902	-5.99156	KiCa down vs Ctrl	14.008	19.4586	13.8911	1
33051	8179861	NM_001178044 // SLC44A4 // solute carrier family 44, member 4 // 6p21.3 // 80736 /// NM	SLC44A4	0.00382936	0.00382936	0.166902	-5.99156	KiCa down vs Ctrl	14.008	19.4586	13.8911	1
23442	8090180	NM_033049 // MUC13 // mucin 13, cell surface associated // 3q21.2 // 56667 /// ENST0000	MUC13	0.00317701	0.00317701	0.166565	-6.00365	KiCa down vs Ctrl	14.8746	19.5025	13.1113	1
18673	8041727	NM_000341 // SLC3A1 // solute carrier family 3 (amino acid transporter heavy chain), me	SLC3A1	0.0165096	0.0165096	0.166389	-6.01001	KiCa down vs Ctrl	8.26906	19.5256	23.6128	1
13697	7991335	NM_001150 // ANPEP // alanyl (membrane) aminopeptidase // 15q25-q26 // 290 /// ENST0000	ANPEP	0.0188526	0.0188526	0.163649	-6.11065	KiCa down vs Ctrl	7.82994	19.8888	25.401	1
19813	8053030	NM_016347 // NAT8B // N-acetyltransferase 8B (GCN5-related, putative, gene/pseudogene)	NAT8B	0.00162528	0.00162528	0.162844	-6.14085	KiCa down vs Ctrl	18.2718	19.9973	10.9443	1
20696	8062461	NM_004139 // LBP // lipopolysaccharide binding protein // 20q11.23 // 3929 /// ENST0000	LBP	0.00380321	0.00380321	0.162175	-6.16617	KiCa down vs Ctrl	14.0392	20.0881	14.3086	1
11559	7970455	NM_015974 // CRYL1 // crystallin, lambda 1 // 13q12.11 // 51084 /// ENST00000298248 //	CRYL1	3.94269e-05	3.94269e-05	0.162119	-6.16832	KiCa down vs Ctrl	48.3154	20.0958	4.15929	1
4780	7902518	NM_017655 // GIPC2 // GIPC PDZ domain containing family, member 2 // 1p31.1 // 54810 //	GIPC2	0.00114189	0.00114189	0.161641	-6.18657	KiCa down vs Ctrl	20.2562	20.1611	9.95304	1
28366	8137264	NM_018487 // TMEM176A // transmembrane protein 176A // 7q36.1 // 55365 /// ENST00000004	TMEM176A	0.0206406	0.0206406	0.160798	-6.21899	KiCa down vs Ctrl	7.53722	20.2769	26.9024	1
24007	8095585	NM_001098484 // SLC4A4 // solute carrier family 4 (sodium bicarbonate cotransporter), m	SLC4A4	0.0073309	0.0073309	0.15936	-6.2751	KiCa down vs Ctrl	11.2411	20.4767	18.2158	1
4762	7902367	NM_000016 // ACADM // acyl-CoA dehydrogenase, C-4 to C-12 straight chain // 1p31 // 34	ACADM	0.0154776	0.0154776	0.15884	-6.29566	KiCa down vs Ctrl	8.48719	20.5497	24.2126	1
30053	8152264	NM_001385 // DPYS // dihydropyrimidinase // 8q22 // 1807 /// ENST00000351513 // DPYS //	DPYS	0.00689161	0.00689161	0.158806	-6.29698	KiCa down vs Ctrl	11.4887	20.5544	17.8909	1
5285	7907286	NM_001282692 // FMO1 // flavin containing monooxygenase 1 // 1q24.3 // 2326 /// NM_0012	FMO1	0.0315448	0.0315448	0.158227	-6.32005	KiCa down vs Ctrl	6.24092	20.6362	33.0659	1
7519	7930148	NM_178858 // SFXN2 // sideroflexin 2 // 10q24.32 // 118980 /// XM_005269517 // SFXN2 //	SFXN2	0.000583214	0.000583214	0.157936	-6.33168	KiCa down vs Ctrl	24.4487	20.6773	8.45744	1
6881	7923812	NM_001135663 // RAB29 // RAB29, member RAS oncogene family // 1q32 // 8934 /// NM_00392	RAB29	0.000358982	0.000358982	0.157351	-6.35523	KiCa down vs Ctrl	27.8509	20.7606	7.4542	1
22490	8080168	NM_000666 // ACY1 // aminoacylase 1 // 3p21.1 // 95 /// NM_001198895 // ACY1 // aminoac	ACY1	0.000574447	0.000574447	0.156308	-6.39765	KiCa down vs Ctrl	24.5499	20.9102	8.51744	1
7888	7933982	NM_001033083 // PBLD // phenazine biosynthesis-like protein domain containing // 10q21.	PBLD	0.00243771	0.00243771	0.155505	-6.43066	KiCa down vs Ctrl	16.1619	21.0264	13.0098	1
18081	8036155	NM_021232 // PRODH2 // proline dehydrogenase (oxidase) 2 // 19q13.1 // 58510 /// ENST00	PRODH2	2.68082e-05	2.68082e-05	0.155098	-6.44752	KiCa down vs Ctrl	52.9156	21.0856	3.98476	1
16371	8019357	NM_001195218 // DCXR // dicarbonyl/L-xylulose reductase // 17q25.3 // 51181 /// NM_0162	DCXR	0.000607723	0.000607723	0.151136	-6.61654	KiCa down vs Ctrl	24.1751	21.6752	8.9659	1
6329	7918426	NM_001201546 // SLC16A4 // solute carrier family 16, member 4 // 1p13.3 // 9122 /// NM_	SLC16A4	0.0121951	0.0121951	0.146622	-6.82025	KiCa down vs Ctrl	9.31906	22.3765	24.0115	1
30532	8156923	NM_017753 // LPPR1 // lipid phosphate phosphatase-related protein type 1 // 9q31.1 // 5	LPPR1	0.000157344	0.000157344	0.145825	-6.85754	KiCa down vs Ctrl	34.4543	22.5038	6.53148	1
8633	7941062	NM_018484 // SLC22A11 // solute carrier family 22 (organic anion/urate transporter), me	SLC22A11	0.000194272	0.000194272	0.144448	-6.92289	KiCa down vs Ctrl	32.6608	22.726	6.95818	1
7606	7931168	NM_001609 // ACADSB // acyl-CoA dehydrogenase, short/branched chain // 10q26.13 // 36 /	ACADSB	0.00374089	0.00374089	0.143	-6.99301	KiCa down vs Ctrl	14.1146	22.9634	16.2692	1
15461	8009493	NM_001270422 // KCNJ16 // potassium inwardly-rectifying channel, subfamily J, member 16	KCNJ16	0.0358633	0.0358633	0.142936	-6.99612	KiCa down vs Ctrl	5.87202	22.9739	39.1243	1
6325	7918379	NM_000849 // GSTM3 // glutathione S-transferase mu 3 (brain) // 1p13.3 // 2947 /// NR_0	GSTM3	0.000639378	0.000639378	0.141984	-7.04304	KiCa down vs Ctrl	23.8408	23.132	9.7027	1
25666	8111512	NM_001171873 // UGT3A1 // UDP glycosyltransferase 3 family, polypeptide A1 // 5p13.2 //	UGT3A1	0.00173661	0.00173661	0.141488	-7.06771	KiCa down vs Ctrl	17.915	23.215	12.9584	1
11378	7968678	NM_207361 // FREM2 // FRAS1 related extracellular matrix protein 2 // 13q13.3 // 341640	FREM2	0.00337472	0.00337472	0.141273	-7.07851	KiCa down vs Ctrl	14.5908	23.2512	15.9356	1
13477	7988990	NM_182758 // WDR72 // WD repeat domain 72 // 15q21.3 // 256764 /// NR_102334 // WDR72 /	WDR72	0.016233	0.016233	0.14068	-7.10833	KiCa down vs Ctrl	8.32588	23.3512	28.0465	1
19849	8053366	NM_003849 // SUCLG1 // succinate-CoA ligase, alpha subunit // 2p11.2 // 8802 /// ENST00	SUCLG1	0.000455972	0.000455972	0.14042	-7.1215	KiCa down vs Ctrl	26.1326	23.3953	8.95254	1
22805	8083422	NM_033050 // SUCNR1 // succinate receptor 1 // 3q25.1 // 56670 /// ENST00000362032 // S	SUCNR1	0.000185179	0.000185179	0.140303	-7.12745	KiCa down vs Ctrl	33.062	23.4152	7.08223	1
24139	8096959	NM_001127493 // ANK2 // ankyrin 2, neuronal // 4q25-q27 // 287 /// NM_001148 // ANK2 //	ANK2	0.00022829	0.00022829	0.140069	-7.13931	KiCa down vs Ctrl	31.3387	23.4549	7.48432	1
22434	8079433	NM_000316 // PTH1R // parathyroid hormone 1 receptor // 3p22-p21.1 // 5745 /// NM_00118	PTH1R	0.000134819	0.000134819	0.139295	-7.17902	KiCa down vs Ctrl	35.8176	23.5874	6.58543	1
12971	7983393	NM_003104 // SORD // sorbitol dehydrogenase // 15q15.3 // 6652 /// NR_034039 // SORD //	SORD	9.12214e-05	9.12214e-05	0.138583	-7.21587	KiCa down vs Ctrl	39.4596	23.7101	6.0087	1
27324	8126954	NM_138694 // PKHD1 // polycystic kidney and hepatic disease 1 (autosomal recessive) //	PKHD1	0.013215	0.013215	0.138355	-7.22778	KiCa down vs Ctrl	9.03405	23.7497	26.2891	1
10587	7960201	XM_006719006 // SLC6A13 // solute carrier family 6 (neurotransmitter transporter), memb	SLC6A13	0.00851448	0.00851448	0.137974	-7.24776	KiCa down vs Ctrl	10.6545	23.8161	22.353	1
27329	8127072	NM_145740 // GSTA1 // glutathione S-transferase alpha 1 // 6p12.1 // 2938 /// ENST00000	GSTA1	0.0109893	0.0109893	0.136729	-7.31374	KiCa down vs Ctrl	9.69577	24.0345	24.7886	1
15775	8013243	NM_001281786 // SHMT1 // serine hydroxymethyltransferase 1 (soluble) // 17p11.2 // 6470	SHMT1	0.00211155	0.00211155	0.136352	-7.33394	KiCa down vs Ctrl	16.8897	24.1012	14.2698	1
8539	7940135	NM_001220494 // GLYATL1 // glycine-N-acyltransferase-like 1 // 11q12.1 // 92292 /// NM_	GLYATL1	0.0127691	0.0127691	0.135715	-7.36838	KiCa down vs Ctrl	9.15528	24.2146	26.4488	1
18604	8040802	NM_000221 // KHK // ketohexokinase (fructokinase) // 2p23.3 // 3795 /// NM_006488 // KH	KHK	0.000590548	0.000590548	0.135682	-7.37015	KiCa down vs Ctrl	24.3654	24.2205	9.94052	1
10785	7962183	NM_001005353 // AK4 // adenylate kinase 4 // 1p31.3 // 205 /// NM_013410 // AK4 // aden	AK4	0.00165445	0.00165445	0.135553	-7.37716	KiCa down vs Ctrl	18.1755	24.2435	13.3386	1
23684	8092523	NM_001166415 // EHHADH // enoyl-CoA, hydratase/3-hydroxyacyl CoA dehydrogenase // 3q26.	EHHADH	0.000511223	0.000511223	0.133809	-7.47333	KiCa down vs Ctrl	25.3397	24.5588	9.69184	1
25034	8105084	NM_000587 // C7 // complement component 7 // 5p13 // 730 /// ENST00000313164 // C7 // c	C7	0.0430651	0.0430651	0.133517	-7.48966	KiCa down vs Ctrl	5.36386	24.6121	45.8851	1
13878	7993126	NM_000663 // ABAT // 4-aminobutyrate aminotransferase // 16p13.2 // 18 /// NM_001127448	ABAT	0.000177417	0.000177417	0.13299	-7.51938	KiCa down vs Ctrl	33.4236	24.709	7.39269	1
25165	8106494	NM_001178005 // BHMT2 // betaine--homocysteine S-methyltransferase 2 // 5q13 // 23743 /	BHMT2	0.000737049	0.000737049	0.131925	-7.58005	KiCa down vs Ctrl	22.9228	24.9063	10.8653	1
17363	8028963	NM_000767 // CYP2B6 // cytochrome P450, family 2, subfamily B, polypeptide 6 // 19q13.2	CYP2B6	0.00228246	0.00228246	0.131298	-7.61626	KiCa down vs Ctrl	16.4927	25.0236	15.1726	1
26429	8118209	NM_001256169 // APOM // apolipoprotein M // 6p21.33 // 55937 /// NM_019101 // APOM // a	APOM	0.000123055	0.000123055	0.131082	-7.62879	KiCa down vs Ctrl	36.6435	25.0642	6.84001	1
32857	8178043	NM_001256169 // APOM // apolipoprotein M // 6p21.33 // 55937 /// NM_019101 // APOM // a	APOM	0.000123055	0.000123055	0.131082	-7.62879	KiCa down vs Ctrl	36.6435	25.0642	6.84001	1
32992	8179291	NM_001256169 // APOM // apolipoprotein M // 6p21.33 // 55937 /// NM_019101 // APOM // a	APOM	0.000123055	0.000123055	0.131082	-7.62879	KiCa down vs Ctrl	36.6435	25.0642	6.84001	1
28367	8137271	NM_001091 // AOC1 // amine oxidase, copper containing 1 // 7q36.1 // 26 /// NM_00127207	AOC1	0.000520027	0.000520027	0.130688	-7.65183	KiCa down vs Ctrl	25.2228	25.1386	9.96659	1
8837	7943162	NM_001286067 // C11orf54 // chromosome 11 open reading frame 54 // 11q21 // 28970 /// N	C11orf54	0.00400678	0.00400678	0.128974	-7.75349	KiCa down vs Ctrl	13.8028	25.4657	18.4497	1
23241	8088142	NM_018397 // CHDH // choline dehydrogenase // 3p21.1 // 55349 /// ENST00000315251 // CH	CHDH	1.77405e-05	1.77405e-05	0.126696	-7.8929	KiCa down vs Ctrl	58.2496	25.9108	4.44824	1
27570	8129695	NM_001193480 // ALDH8A1 // aldehyde dehydrogenase 8 family, member A1 // 6q23.2 // 6457	ALDH8A1	0.000202183	0.000202183	0.126109	-7.92967	KiCa down vs Ctrl	32.3298	26.0276	8.05064	1
4643	7901175	NM_005727 // TSPAN1 // tetraspanin 1 // 1p34.1 // 10103 /// ENST00000372003 // TSPAN1 /	TSPAN1	0.0174633	0.0174633	0.123556	-8.09352	KiCa down vs Ctrl	8.08171	26.5443	32.8448	1
25138	8106176	NM_153217 // TMEM174 // transmembrane protein 174 // 5q13.2 // 134288 /// ENST000002967	TMEM174	0.000214364	0.000214364	0.123157	-8.11975	KiCa down vs Ctrl	31.8494	26.6264	8.36012	1
12362	7977933	NM_001267036 // SLC7A8 // solute carrier family 7 (amino acid transporter light chain,	SLC7A8	0.00334188	0.00334188	0.122399	-8.16998	KiCa down vs Ctrl	14.6365	26.7835	18.2991	1
6137	7916412	NM_176782 // FAM151A // family with sequence similarity 151, member A // --- // 338094	FAM151A	0.000230946	0.000230946	0.121776	-8.21182	KiCa down vs Ctrl	31.2456	26.9139	8.61368	1
16038	8015735	ENST00000516230 // RNU6-287P // RNA, U6 small nuclear 287, pseudogene // --- // ---	RNU6-287P	0.00177075	0.00177075	0.121458	-8.23333	KiCa down vs Ctrl	17.811	26.9808	15.1484	1
12351	7977786	NM_001126105 // SLC7A7 // solute carrier family 7 (amino acid transporter light chain,	SLC7A7	0.000526992	0.000526992	0.121196	-8.25109	KiCa down vs Ctrl	25.1321	27.036	10.7576	1
21344	8068583	NM_001276435 // KCNJ15 // potassium inwardly-rectifying channel, subfamily J, member 15	KCNJ15	0.00697043	0.00697043	0.120745	-8.2819	KiCa down vs Ctrl	11.4429	27.1316	23.7104	1
24674	8101862	NM_000672 // ADH6 // alcohol dehydrogenase 6 (class V) // 4q23 // 130 /// ENST000002376	ADH6	0.00126769	0.00126769	0.120487	-8.29965	KiCa down vs Ctrl	19.6538	27.1866	13.8327	1
7228	7927155	NM_001184963 // FXYD4 // FXYD domain containing ion transport regulator 4 // 10q11.21 /	FXYD4	0.0105434	0.0105434	0.120234	-8.31715	KiCa down vs Ctrl	9.84793	27.2407	27.6614	1
12580	7980098	NM_001278593 // ALDH6A1 // aldehyde dehydrogenase 6 family, member A1 // 14q24.3 // 432	ALDH6A1	0.00192641	0.00192641	0.119688	-8.35508	KiCa down vs Ctrl	17.3659	27.3579	15.7538	1
15116	8006005	NM_016518 // PIPOX // pipecolic acid oxidase // 17q11.2 // 51268 /// ENST00000323372 //	PIPOX	0.000569125	0.000569125	0.119221	-8.38778	KiCa down vs Ctrl	24.6123	27.4586	11.1565	1
30434	8156043	NM_021154 // PSAT1 // phosphoserine aminotransferase 1 // 9q21.2 // 29968 /// NM_058179	PSAT1	4.33355e-05	4.33355e-05	0.119028	-8.40138	KiCa down vs Ctrl	47.2414	27.5005	5.82127	1
30417	8155802	NM_001242505 // GDA // guanine deaminase // 9q21.13 // 9615 /// NM_001242506 // GDA //	GDA	1.55572e-05	1.55572e-05	0.112818	-8.86384	KiCa down vs Ctrl	60.0409	28.9026	4.81382	1
18057	8035941	NM_001126335 // SLC7A9 // solute carrier family 7 (amino acid transporter light chain,	SLC7A9	2.55453e-05	2.55453e-05	0.112633	-8.87842	KiCa down vs Ctrl	53.5165	28.9462	5.40883	1
23865	8094361	NM_001277225 // GBA3 // glucosidase, beta, acid 3 // 4p15.2 // 57733 /// NM_020973 // G	GBA3	0.00494836	0.00494836	0.112404	-8.89646	KiCa down vs Ctrl	12.8713	29	22.5308	1
25590	8110688	NM_001284351 // SLC9A3 // solute carrier family 9, subfamily A (NHE3, cation proton ant	SLC9A3	1.25531e-05	1.25531e-05	0.110568	-9.04418	KiCa down vs Ctrl	63.0708	29.4387	4.66757	1
30693	8158671	NM_000050 // ASS1 // argininosuccinate synthase 1 // 9q34.1 // 445 /// NM_054012 // ASS	ASS1	0.00033586	0.00033586	0.109075	-9.16803	KiCa down vs Ctrl	28.3442	29.8034	10.5148	1
6891	7923929	NM_002644 // PIGR // polymeric immunoglobulin receptor // 1q31-q41 // 5284 /// ENST0000	PIGR	0.0102573	0.0102573	0.107313	-9.31853	KiCa down vs Ctrl	9.94976	30.2431	30.3958	1
18335	8038556	NM_004851 // NAPSA // napsin A aspartic peptidase // 19q13.33 // 9476 /// ENST000002537	NAPSA	0.000170915	0.000170915	0.107015	-9.34447	KiCa down vs Ctrl	33.7414	30.3185	8.98554	1
9416	7948344	NM_005838 // GLYAT // glycine-N-acyltransferase // 11q12.1 // 10249 /// NM_201648 // GL	GLYAT	0.0152072	0.0152072	0.106801	-9.36317	KiCa down vs Ctrl	8.54727	30.3727	35.535	1
8077	7936050	NM_000102 // CYP17A1 // cytochrome P450, family 17, subfamily A, polypeptide 1 // 10q24	CYP17A1	0.000442938	0.000442938	0.104905	-9.53241	KiCa down vs Ctrl	26.3366	30.8612	11.718	1
11487	7969640	NM_001160100 // CLDN10 // claudin 10 // 13q31-q34 // 9071 /// NM_182848 // CLDN10 // cl	CLDN10	0.00487313	0.00487313	0.104208	-9.59622	KiCa down vs Ctrl	12.9375	31.0441	23.9954	1
15104	8005879	NM_001145975 // SLC13A2 // solute carrier family 13 (sodium-dependent dicarboxylate tra	SLC13A2	0.00105044	0.00105044	0.104123	-9.60405	KiCa down vs Ctrl	20.7466	31.0665	14.9742	1
13440	7988414	NM_001482 // GATM // glycine amidinotransferase (L-arginine:glycine amidinotransferase)	GATM	0.0114783	0.0114783	0.10365	-9.64787	KiCa down vs Ctrl	9.53725	31.1916	32.7051	1
19284	8047300	NM_001159 // AOX1 // aldehyde oxidase 1 // 2q33 // 316 /// ENST00000374700 // AOX1 // a	AOX1	0.00340435	0.00340435	0.103575	-9.65481	KiCa down vs Ctrl	14.55	31.2114	21.4512	1
6861	7923596	NM_018208 // ETNK2 // ethanolamine kinase 2 // 1q32.1 // 55224 /// ENST00000367197 // E	ETNK2	0.000294625	0.000294625	0.103347	-9.67612	KiCa down vs Ctrl	29.3342	31.2722	10.6606	1
18063	8036010	NM_000285 // PEPD // peptidase D // 19q13.11 // 5184 /// NM_001166056 // PEPD // peptid	PEPD	0.000346512	0.000346512	0.103133	-9.69623	KiCa down vs Ctrl	28.112	31.3294	11.1445	1
32091	8171449	NM_021804 // ACE2 // angiotensin I converting enzyme 2 // Xp22 // 59272 /// ENST0000025	ACE2	0.0024681	0.0024681	0.101972	-9.80658	KiCa down vs Ctrl	16.1001	31.6423	19.6534	1
26561	8119782	NM_006672 // SLC22A7 // solute carrier family 22 (organic anion transporter), member 7	SLC22A7	5.18561e-06	5.18561e-06	0.0995735	-10.0428	KiCa down vs Ctrl	77.0246	32.3056	4.19419	1
12199	7976488	NM_000624 // SERPINA5 // serpin peptidase inhibitor, clade A (alpha-1 antiproteinase, a	SERPINA5	0.00101202	0.00101202	0.0988726	-10.114	KiCa down vs Ctrl	20.9682	32.5038	15.5015	1
23980	8095395	NM_001074 // UGT2B7 // UDP glucuronosyltransferase 2 family, polypeptide B7 // 4q13 //	UGT2B7	0.0188386	0.0188386	0.0985626	-10.1458	KiCa down vs Ctrl	7.83237	32.5921	41.612	1
24331	8098671	NM_000128 // F11 // coagulation factor XI // 4q35 // 2160 /// XM_005262824 // F11 // co	F11	9.02065e-05	9.02065e-05	0.0981368	-10.1899	KiCa down vs Ctrl	39.5682	32.714	8.26774	1
27651	8130582	ENST00000366952 // SLC22A2 // solute carrier family 22 (organic cation transporter), me	SLC22A2	0.00126	0.00126	0.0976177	-10.244	KiCa down vs Ctrl	19.6885	32.8636	16.6918	1
4997	7904843	NM_001201325 // PDZK1 // PDZ domain containing 1 // 1q21 // 5174 /// NM_002614 // PDZK1	PDZK1	0.00530364	0.00530364	0.0948236	-10.5459	KiCa down vs Ctrl	12.574	33.6891	26.7927	1
30869	8160504	NM_022901 // LRRC19 // leucine rich repeat containing 19 // 9p21.2 // 64922 /// ENST000	LRRC19	0.000179456	0.000179456	0.0936021	-10.6835	KiCa down vs Ctrl	33.3268	34.061	10.2203	1
29885	8151032	NM_003878 // GGH // gamma-glutamyl hydrolase (conjugase, folylpolygammaglutamyl hydrola	GGH	3.8688e-06	3.8688e-06	0.0934556	-10.7003	KiCa down vs Ctrl	82.2204	34.106	4.14812	1
17965	8035083	NM_001082 // CYP4F2 // cytochrome P450, family 4, subfamily F, polypeptide 2 // 19p13.1	CYP4F2	0.000677181	0.000677181	0.0917797	-10.8957	KiCa down vs Ctrl	23.4667	34.6288	14.7566	1
31103	8162502	NM_000507 // FBP1 // fructose-1,6-bisphosphatase 1 // 9q22.3 // 2203 /// NM_001127628 /	FBP1	5.75033e-05	5.75033e-05	0.0917153	-10.9033	KiCa down vs Ctrl	44.1464	34.6491	7.84868	1
6094	7915910	NM_005764 // PDZK1IP1 // PDZK1 interacting protein 1 // 1p33 // 10158 /// ENST000002943	PDZK1IP1	0.00197547	0.00197547	0.0908073	-11.0123	KiCa down vs Ctrl	17.2345	34.9383	20.2723	1
24907	8103894	NM_153343 // ENPP6 // ectonucleotide pyrophosphatase/phosphodiesterase 6 // 4q35.1 // 1	ENPP6	0.000111149	0.000111149	0.0907405	-11.0204	KiCa down vs Ctrl	37.5819	34.9598	9.3023	1
11368	7968556	NM_004795 // KL // klotho // 13q12 // 9365 /// ENST00000380099 // KL // klotho // 13q12	KL	0.000909504	0.000909504	0.0907245	-11.0224	KiCa down vs Ctrl	21.6127	34.9649	16.1779	1
25663	8111474	NM_031900 // AGXT2 // alanine--glyoxylate aminotransferase 2 // 5p13 // 64902 /// XM_00	AGXT2	0.000859144	0.000859144	0.0888951	-11.2492	KiCa down vs Ctrl	21.9622	35.561	16.1919	1
10241	7956229	NM_001135195 // SLC39A5 // solute carrier family 39 (zinc transporter), member 5 // 12q	SLC39A5	5.10111e-05	5.10111e-05	0.08855	-11.2931	KiCa down vs Ctrl	45.4358	35.6754	7.85182	1
5804	7912659	NM_024758 // AGMAT // agmatine ureohydrolase (agmatinase) // 1p36.21 // 79814 /// ENST0	AGMAT	0.000304177	0.000304177	0.0869398	-11.5022	KiCa down vs Ctrl	29.0906	36.2175	12.4499	1
15354	8008321	NM_001288968 // ACSF2 // acyl-CoA synthetase family member 2 // 17q21.33 // 80221 /// N	ACSF2	7.04857e-05	7.04857e-05	0.0858624	-11.6465	KiCa down vs Ctrl	42.0252	36.5883	8.70627	1
14048	7995222	NM_003041 // SLC5A2 // solute carrier family 5 (sodium/glucose cotransporter), member 2	SLC5A2	1.7563e-05	1.7563e-05	0.0857324	-11.6642	KiCa down vs Ctrl	58.3851	36.6335	6.27446	1
10440	7958425	NM_001917 // DAO // D-amino-acid oxidase // 12q24 // 1610 /// XM_005268692 // DAO // D-	DAO	0.00218464	0.00218464	0.0854682	-11.7003	KiCa down vs Ctrl	16.7153	36.7256	21.9712	1
23639	8092083	NM_000340 // SLC2A2 // solute carrier family 2 (facilitated glucose transporter), membe	SLC2A2	0.000115394	0.000115394	0.0843132	-11.8605	KiCa down vs Ctrl	37.234	37.133	9.97289	1
4721	7901883	NM_014495 // ANGPTL3 // angiopoietin-like 3 // 1p31.3 // 27329 /// ENST00000371129 // A	ANGPTL3	0.00126803	0.00126803	0.0841541	-11.883	KiCa down vs Ctrl	19.6523	37.1898	18.9239	1
22943	8084788	NM_006580 // CLDN16 // claudin 16 // 3q28 // 10686 /// ENST00000264734 // CLDN16 // cla	CLDN16	0.000993261	0.000993261	0.0837807	-11.9359	KiCa down vs Ctrl	21.0801	37.3235	17.7056	1
25166	8106504	NM_001713 // BHMT // betaine--homocysteine S-methyltransferase // 5q14.1 // 635 /// ENS	BHMT	0.00710856	0.00710856	0.0833607	-11.9961	KiCa down vs Ctrl	11.3641	37.475	32.9765	1
10141	7955290	NM_000486 // AQP2 // aquaporin 2 (collecting duct) // 12q12-q13 // 359 /// ENST00000199	AQP2	0.00011767	0.00011767	0.0824292	-12.1316	KiCa down vs Ctrl	37.0538	37.8147	10.2054	1
10146	7955348	NM_001257199 // GPD1 // glycerol-3-phosphate dehydrogenase 1 (soluble) // 12q13.12 // 2	GPD1	2.55664e-05	2.55664e-05	0.082406	-12.135	KiCa down vs Ctrl	53.5062	37.8232	7.06895	1
26616	8120315	NM_014464 // TINAG // tubulointerstitial nephritis antigen // 6p12.1 // 27283 /// XM_00	TINAG	0.000574765	0.000574765	0.0810943	-12.3313	KiCa down vs Ctrl	24.5462	38.3111	15.6077	1
22927	8084668	NM_000412 // HRG // histidine-rich glycoprotein // 3q27 // 3273 /// ENST00000232003 //	HRG	0.000745461	0.000745461	0.0801719	-12.4732	KiCa down vs Ctrl	22.8507	38.6608	16.9189	1
24011	8095628	NM_000477 // ALB // albumin // 4q13.3 // 213 /// ENST00000295897 // ALB // albumin // 4	ALB	2.73432e-06	2.73432e-06	0.0795751	-12.5667	KiCa down vs Ctrl	88.7838	38.8901	4.38031	1
21896	8074070	NM_017584 // MIOX // myo-inositol oxygenase // 22q13.3 // 55586 /// XM_005261925 // MIO	MIOX	0.0001194	0.0001194	0.0771611	-12.9599	KiCa down vs Ctrl	36.9195	39.8425	10.7917	1
24013	8095663	NM_001133 // AFM // afamin // 4q13.3 // 173 /// ENST00000226355 // AFM // afamin // 4q1	AFM	0.000466341	0.000466341	0.0763656	-13.0949	KiCa down vs Ctrl	25.9753	40.1655	15.463	1
7870	7933750	NM_194298 // SLC16A9 // solute carrier family 16, member 9 // 10q21.2 // 220963 /// ENS	SLC16A9	0.000298498	0.000298498	0.0763553	-13.0967	KiCa down vs Ctrl	29.2343	40.1697	13.7406	1
19474	8049349	NM_000463 // UGT1A1 // UDP glucuronosyltransferase 1 family, polypeptide A1 // 2q37 //	UGT1A1	1.04583e-06	1.04583e-06	0.07463	-13.3994	KiCa down vs Ctrl	109.529	40.8867	3.73297	1
19881	8053654	NM_001443 // FABP1 // fatty acid binding protein 1, liver // 2p11 // 2168 /// ENST00000	FABP1	1.5515e-05	1.5515e-05	0.0742533	-13.4674	KiCa down vs Ctrl	60.0784	41.0463	6.83211	1
22817	8083494	NM_000902 // MME // membrane metallo-endopeptidase // 3q25.2 // 4311 /// NM_007287 // M	MME	0.0010961	0.0010961	0.0741867	-13.4795	KiCa down vs Ctrl	20.4956	41.0746	20.0407	1
4691	7901565	NM_000792 // DIO1 // deiodinase, iodothyronine, type I // 1p33-p32 // 1733 /// NM_00103	DIO1	0.000534963	0.000534963	0.0740305	-13.5079	KiCa down vs Ctrl	25.03	41.1412	16.4367	1
24128	8096845	NM_001178130 // EGF // epidermal growth factor // 4q25 // 1950 /// NM_001178131 // EGF	EGF	0.000465648	0.000465648	0.0736693	-13.5742	KiCa down vs Ctrl	25.9856	41.296	15.8918	1
21177	8067140	NM_001128915 // CYP24A1 // cytochrome P450, family 24, subfamily A, polypeptide 1 // 20	CYP24A1	4.74131e-05	4.74131e-05	0.070894	-14.1056	KiCa down vs Ctrl	46.2384	42.5209	9.19601	1
28618	8139640	NM_000790 // DDC // dopa decarboxylase (aromatic L-amino acid decarboxylase) // 7p12.2	DDC	9.16891e-05	9.16891e-05	0.0704572	-14.193	KiCa down vs Ctrl	39.4101	42.7197	10.8398	1
32092	8171472	NM_020665 // TMEM27 // transmembrane protein 27 // Xp22 // 57393 /// ENST00000380342 //	TMEM27	0.00218613	0.00218613	0.0696067	-14.3664	KiCa down vs Ctrl	16.7118	43.1118	25.7971	1
12993	7983650	NM_001159629 // SLC27A2 // solute carrier family 27 (fatty acid transporter), member 2	SLC27A2	0.000592695	0.000592695	0.068541	-14.5898	KiCa down vs Ctrl	24.3412	43.6124	17.9171	1
22506	8080562	XM_006713253 // IL17RB // interleukin 17 receptor B // 3p21.1 // 55540 /// XM_006713254	IL17RB	0.000231806	0.000231806	0.0652554	-15.3244	KiCa down vs Ctrl	31.2157	45.2257	14.4881	1
5836	7912975	NM_001161504 // ALDH4A1 // aldehyde dehydrogenase 4 family, member A1 // 1p36 // 8659 /	ALDH4A1	4.93707e-07	4.93707e-07	0.0618012	-16.1809	KiCa down vs Ctrl	128.746	47.046	3.65417	1
8634	7941074	NM_001276326 // SLC22A12 // solute carrier family 22 (organic anion/urate transporter),	SLC22A12	9.50205e-06	9.50205e-06	0.0606072	-16.4997	KiCa down vs Ctrl	67.2024	47.7076	7.0991	1
14321	7997962	NM_001128141 // DPEP1 // dipeptidase 1 (renal) // 16q24.3 // 1800 /// NM_004413 // DPEP	DPEP1	0.000456509	0.000456509	0.0593027	-16.8626	KiCa down vs Ctrl	26.1243	48.4511	18.5463	1
15799	8013364	NM_001099646 // SLC47A2 // solute carrier family 47 (multidrug and toxin extrusion), me	SLC47A2	5.60292e-06	5.60292e-06	0.0580674	-17.2214	KiCa down vs Ctrl	75.7019	49.1759	6.49599	1
4957	7904396	NM_001005783 // HAO2 // hydroxyacid oxidase 2 (long chain) // 1p13.3-p13.1 // 51179 ///	HAO2	0.000191521	0.000191521	0.0576962	-17.3322	KiCa down vs Ctrl	32.7798	49.3977	15.0695	1
19812	8053025	NM_003960 // NAT8 // N-acetyltransferase 8 (GCN5-related, putative) // 2p13.2 // 9027 /	NAT8	0.00331724	0.00331724	0.0569696	-17.5532	KiCa down vs Ctrl	14.6712	49.8376	33.9697	1
11136	7965884	NM_000277 // PAH // phenylalanine hydroxylase // 12q22-q24.2 // 5053 /// ENST0000030700	PAH	0.000361371	0.000361371	0.0563037	-17.7608	KiCa down vs Ctrl	27.8021	50.2475	18.0732	1
8389	7939056	NM_003986 // BBOX1 // butyrobetaine (gamma), 2-oxoglutarate dioxygenase (gamma-butyrobe	BBOX1	0.00229983	0.00229983	0.0552743	-18.0916	KiCa down vs Ctrl	16.4544	50.8941	30.9305	1
27043	8124351	NM_001098486 // SLC17A3 // solute carrier family 17 (organic anion transporter), member	SLC17A3	0.00871869	0.00871869	0.055183	-18.1215	KiCa down vs Ctrl	10.5633	50.9522	48.2352	1
25544	8110347	NM_003052 // SLC34A1 // solute carrier family 34 (type II sodium/phosphate contransport	SLC34A1	0.000267989	0.000267989	0.0546888	-18.2853	KiCa down vs Ctrl	30.0668	51.2691	17.0517	1
24946	8104268	NM_001003841 // SLC6A19 // solute carrier family 6 (neutral amino acid transporter), me	SLC6A19	0.000195302	0.000195302	0.0541754	-18.4585	KiCa down vs Ctrl	32.6169	51.6024	15.8208	1
31897	8169836	NM_003399 // XPNPEP2 // X-prolyl aminopeptidase (aminopeptidase P) 2, membrane-bound //	XPNPEP2	0.000130992	0.000130992	0.0528023	-18.9386	KiCa down vs Ctrl	36.0765	52.5152	14.5566	1
6093	7915902	XR_246241 // CYP4A11 // cytochrome P450, family 4, subfamily A, polypeptide 11 // 1p33	CYP4A11	7.59435e-05	7.59435e-05	0.0520192	-19.2237	KiCa down vs Ctrl	41.2696	53.0502	12.8546	1
28944	8142628	ENST00000439260 // SLC13A1 // solute carrier family 13 (sodium/sulfate symporter), memb	SLC13A1	0.0019812	0.0019812	0.0508444	-19.6678	KiCa down vs Ctrl	17.2194	53.8732	31.2864	1
9482	7948920	NM_004790 // SLC22A6 // solute carrier family 22 (organic anion transporter), member 6	SLC22A6	5.32502e-06	5.32502e-06	0.048421	-20.6522	KiCa down vs Ctrl	76.5689	55.654	7.26848	1
7711	7932326	NM_001081 // CUBN // cubilin (intrinsic factor-cobalamin receptor) // 10p12.31 // 8029	CUBN	0.00444915	0.00444915	0.0483733	-20.6726	KiCa down vs Ctrl	13.3355	55.6902	41.7608	1
20818	8063590	NM_002591 // PCK1 // phosphoenolpyruvate carboxykinase 1 (soluble) // 20q13.31 // 5105	PCK1	0.000488872	0.000488872	0.0465406	-21.4866	KiCa down vs Ctrl	25.6474	57.1197	22.2711	1
9876	7952617	NM_000220 // KCNJ1 // potassium inwardly-rectifying channel, subfamily J, member 1 // 1	KCNJ1	8.79195e-05	8.79195e-05	0.0445714	-22.4359	KiCa down vs Ctrl	39.8183	58.7411	14.7523	1
8009	7935116	NM_006744 // RBP4 // retinol binding protein 4, plasma // 10q23.33 // 5950 /// ENST0000	RBP4	0.00181826	0.00181826	0.0444147	-22.5151	KiCa down vs Ctrl	17.6703	58.8742	33.3181	1
10002	7953936	NM_001079815 // TMEM52B // transmembrane protein 52B // 12p13.2 // 120939 /// NM_153022	TMEM52B	0.00011154	0.00011154	0.0432201	-23.1374	KiCa down vs Ctrl	37.5491	59.9096	15.955	1
15259	8007429	NM_000151 // G6PC // glucose-6-phosphatase, catalytic subunit // 17q21 // 2538 /// NM_0	G6PC	0.000625676	0.000625676	0.0427273	-23.4042	KiCa down vs Ctrl	23.983	60.3477	25.1627	1
13932	7993737	NM_001105069 // ACSM2B // acyl-CoA synthetase medium-chain family member 2B // 16p12.3	ACSM2B	0.000566504	0.000566504	0.0414891	-24.1027	KiCa down vs Ctrl	24.6432	61.4787	24.9475	1
14513	7999965	NM_001010845 // ACSM2A // acyl-CoA synthetase medium-chain family member 2A // 16p12.3	ACSM2A	0.000460096	0.000460096	0.0408398	-24.4859	KiCa down vs Ctrl	26.0695	62.0897	23.817	1
14131	7995868	NM_000339 // SLC12A3 // solute carrier family 12 (sodium/chloride transporter), member	SLC12A3	1.14135e-06	1.14135e-06	0.0360182	-27.7638	KiCa down vs Ctrl	107.473	67.0638	6.24007	1
11252	7967212	NM_001171993 // HPD // 4-hydroxyphenylpyruvate dioxygenase // 12q24.31 // 3242 /// NM_0	HPD	1.88464e-05	1.88464e-05	0.0335628	-29.7949	KiCa down vs Ctrl	57.4405	69.9433	12.1767	1
9269	7947165	XM_006718157 // SLC5A12 // solute carrier family 5 (sodium/monocarboxylate cotransporte	SLC5A12	0.000155046	0.000155046	0.0322984	-30.9613	KiCa down vs Ctrl	34.5823	71.5347	20.6854	1
20182	8056611	NM_004525 // LRP2 // low density lipoprotein receptor-related protein 2 // 2q31.1 // 40	LRP2	0.00125323	0.00125323	0.0300241	-33.3066	KiCa down vs Ctrl	19.7193	74.6104	37.8362	1
6769	7922627	NM_014625 // NPHS2 // nephrosis 2, idiopathic, steroid-resistant (podocin) // 1q25.2 //	NPHS2	0.00178373	0.00178373	0.0295099	-33.887	KiCa down vs Ctrl	17.7721	75.3475	42.3964	1
22928	8084679	NM_000893 // KNG1 // kininogen 1 // 3q27 // 3827 /// NM_001102416 // KNG1 // kininogen	KNG1	4.27738e-06	4.27738e-06	0.0288065	-34.7144	KiCa down vs Ctrl	80.4053	76.3828	9.49973	1
27042	8124337	NM_005074 // SLC17A1 // solute carrier family 17 (organic anion transporter), member 1	SLC17A1	0.00118047	0.00118047	0.0274032	-36.4921	KiCa down vs Ctrl	20.0633	78.5488	39.1505	1
21145	8066757	NM_001011554 // SLC13A3 // solute carrier family 13 (sodium-dependent dicarboxylate tra	SLC13A3	1.93286e-06	1.93286e-06	0.0265616	-37.6483	KiCa down vs Ctrl	95.8154	79.9171	8.34073	1
26075	8115287	NM_181776 // SLC36A2 // solute carrier family 36 (proton/amino acid symporter), member	SLC36A2	4.05935e-07	4.05935e-07	0.0263882	-37.8957	KiCa down vs Ctrl	134.25	80.2058	5.97435	1
26923	8123259	NM_000301 // PLG // plasminogen // 6q26 // 5340 /// ENST00000308192 // PLG // plasminog	PLG	4.86696e-07	4.86696e-07	0.0232269	-43.0535	KiCa down vs Ctrl	129.141	85.9362	6.65446	1
9483	7948937	NM_001184732 // SLC22A8 // solute carrier family 22 (organic anion transporter), member	SLC22A8	4.49828e-06	4.49828e-06	0.0218115	-45.8474	KiCa down vs Ctrl	79.5086	88.8323	11.1727	1
14511	7999936	NM_001008389 // UMOD // uromodulin // 16p12.3 // 7369 /// NM_001278614 // UMOD // uromo	UMOD	2.44029e-06	2.44029e-06	0.0145012	-68.9599	KiCa down vs Ctrl	91.0364	108.803	11.9516	1
29991	8151730	NM_004929 // CALB1 // calbindin 1, 28kDa // 8q21.3 // 793 /// ENST00000265431 // CALB1	CALB1	2.29263e-06	2.29263e-06	0.012756	-78.3947	KiCa down vs Ctrl	92.2942	115.494	12.5137	1
12985	7983564	ENST00000330289 // SLC12A1 // solute carrier family 12 (sodium/potassium/chloride trans	SLC12A1	0.00013496	0.00013496	0.0125518	-79.6698	KiCa down vs Ctrl	35.8083	116.35	32.4925	1
31142	8162884	NM_000035 // ALDOB // aldolase B, fructose-bisphosphate // 9q21.3-q22.2 // 229 /// ENST	ALDOB	2.55719e-05	2.55719e-05	0.011375	-87.9122	KiCa down vs Ctrl	53.5035	121.641	22.7353	1
